# Supplementary material for: Sequence-based GWAS in 180,000 German Holstein cattle reveals new candidate variants for milk production traits
Source: Genet Sel Evol. 2025 Feb 4;57:3. doi: 10.1186/s12711-025-00951-9 (PMC11796172; doi:10.1186/s12711-025-00951-9)
Supplement: Supplementary file 3 — Additional file 3. Table S5. Fine-mapping and functional annotation of all credible sets for MY. Table S6. Fine-mapping and functional annotation of all credible sets for FY. Table S7. Fine-mapping and functional annotation of all credible sets for PY. [file 12711_2025_951_MOESM3_ESM.xlsx]

## Sheet: MY
Table S5: Fine-mapping and functional annotation of all credible sets for MY
Chr	Pos	ID	Causality p-value	PPC	Impact	Effect	Gene
3	15464742	rs109816684	2.2931e-07	0.129522	MODIFIER	downstream_gene_variant	EFNA1
3	15464742	rs109816684	2.2931e-07	0.129522	MODIFIER	intron_variant	SLC50A1
3	15464742	rs109816684	2.2931e-07	0.129522	MODIFIER	downstream_gene_variant	DPM3
3	15572816	rs1116604125	3.45154e-09	0.00950802	MODIFIER	intergenic_region	DCST1-ZBTB7B
3	15570091	rs132797319	6.00874e-09	0.00556909	MODIFIER	intergenic_region	DCST1-ZBTB7B
3	15556206	rs132910405	4.58642e-09	0.00724353	MODIFIER	intron_variant	DCST1
3	15544389	rs133041820	4.7452e-09	0.00700808	LOW	synonymous_variant	ADAM15
3	15544389	rs133041820	4.7452e-09	0.00700808	MODIFIER	downstream_gene_variant	DCST1
3	15528187	rs133145867	1.83406e-09	0.0177102	MODIFIER	downstream_gene_variant	EFNA4
3	15528187	rs133145867	1.83406e-09	0.0177102	MODIFIER	intergenic_region	EFNA3-EFNA4
3	15581511	rs133616002	3.07846e-09	0.0106806	LOW	synonymous_variant	ZBTB7B
3	15565636	rs133696762	4.35561e-09	0.00762129	MODIFIER	intergenic_region	DCST1-ZBTB7B
3	15565636	rs133696762	4.35561e-09	0.00762129	MODIFIER	upstream_gene_variant	DCST1
3	15586709	rs133769273	8.85171e-09	0.00380926	MODIFIER	intron_variant	ZBTB7B
3	15555159	rs133881440	6.1959e-09	0.0054043	MODIFIER	intron_variant	DCST1
3	15512640	rs133903544	8.14687e-09	0.00412592	MODIFIER	3_prime_UTR_variant	EFNA3
3	15538308	rs134122186	5.04095e-09	0.00661214	MODIFIER	downstream_gene_variant	ADAM15
3	15538308	rs134122186	5.04095e-09	0.00661214	MODIFIER	3_prime_UTR_variant	ADAM15
3	15538308	rs134122186	5.04095e-09	0.00661214	MODIFIER	upstream_gene_variant	EFNA4
3	15577478	rs134237290	2.39487e-09	0.0136637	MODIFIER	downstream_gene_variant	ZBTB7B
3	15577478	rs134237290	2.39487e-09	0.0136637	MODIFIER	intergenic_region	DCST1-ZBTB7B
3	15574887	rs134343738	4.21314e-09	0.00786693	MODIFIER	downstream_gene_variant	ZBTB7B
3	15574887	rs134343738	4.21314e-09	0.00786693	MODIFIER	intergenic_region	DCST1-ZBTB7B
3	15537724	rs134511693	4.12903e-09	0.00802387	MODIFIER	downstream_gene_variant	ADAM15
3	15537724	rs134511693	4.12903e-09	0.00802387	MODIFIER	upstream_gene_variant	EFNA4
3	15537724	rs134511693	4.12903e-09	0.00802387	MODIFIER	intergenic_region	EFNA4-ADAM15
3	15582308	rs134929456	3.67533e-09	0.00898921	MODIFIER	intron_variant	ZBTB7B
3	15602932	rs135038068	3.04112e-09	0.010817	MODIFIER	downstream_gene_variant	FLAD1
3	15602932	rs135038068	3.04112e-09	0.010817	MODERATE	missense_variant	FLAD1
3	15539144	rs135106754	4.09747e-09	0.00807821	MODIFIER	intron_variant	ADAM15
3	15539144	rs135106754	4.09747e-09	0.00807821	MODIFIER	downstream_gene_variant	ADAM15
3	15539144	rs135106754	4.09747e-09	0.00807821	MODIFIER	upstream_gene_variant	EFNA4
3	15541688	rs135186977	9.15382e-09	0.00369152	MODIFIER	intron_variant	ADAM15
3	15541688	rs135186977	9.15382e-09	0.00369152	MODIFIER	upstream_gene_variant	EFNA4
3	15538435	rs135304639	5.68853e-09	0.00587347	MODIFIER	3_prime_UTR_variant	ADAM15
3	15538435	rs135304639	5.68853e-09	0.00587347	MODIFIER	downstream_gene_variant	ADAM15
3	15538435	rs135304639	5.68853e-09	0.00587347	MODIFIER	upstream_gene_variant	EFNA4
3	15541059	rs135598974	5.17237e-09	0.00643684	MODIFIER	upstream_gene_variant	EFNA4
3	15541059	rs135598974	5.17237e-09	0.00643684	MODIFIER	intron_variant	ADAM15
3	15508177	rs136039583	8.16689e-09	0.00411518	MODIFIER	intergenic_region	EFNA1-EFNA3
3	15508177	rs136039583	8.16689e-09	0.00411518	MODIFIER	downstream_gene_variant	EFNA3
3	15537925	rs136089349	2.83836e-09	0.0115609	MODIFIER	downstream_gene_variant	ADAM15
3	15537925	rs136089349	2.83836e-09	0.0115609	MODIFIER	upstream_gene_variant	EFNA4
3	15537925	rs136089349	2.83836e-09	0.0115609	MODIFIER	intergenic_region	EFNA4-ADAM15
3	15584031	rs136259269	3.51713e-09	0.00938122	MODIFIER	intron_variant	ZBTB7B
3	15539262	rs136637086	4.9636e-09	0.00670164	MODIFIER	upstream_gene_variant	EFNA4
3	15539262	rs136637086	4.9636e-09	0.00670164	MODIFIER	intron_variant	ADAM15
3	15539262	rs136637086	4.9636e-09	0.00670164	MODIFIER	downstream_gene_variant	ADAM15
3	15555891	rs136940136	8.51466e-09	0.00392916	MODIFIER	intron_variant	DCST1
3	15583633	rs137423455	1.80823e-09	0.0179746	MODIFIER	intron_variant	ZBTB7B
3	15572401	rs137568122	1.51821e-09	0.0213186	MODIFIER	intergenic_region	DCST1-ZBTB7B
3	15523942	rs137780038	1.98461e-09	0.0164011	MODIFIER	intergenic_region	EFNA3-EFNA4
3	15523942	rs137780038	1.98461e-09	0.0164011	MODIFIER	upstream_gene_variant	EFNA3
3	15355930	rs207488343	6.50501e-10	0.0486254	MODIFIER	intron_variant	HCN3
3	15355930	rs207488343	6.50501e-10	0.0486254	MODIFIER	downstream_gene_variant	PKLR
3	15485780	rs207616487	9.80154e-10	0.0326635	MODIFIER	intergenic_region	EFNA1-EFNA3
3	15450980	rs207758400	2.45966e-09	0.013303	MODIFIER	downstream_gene_variant	KRTCAP2
3	15450980	rs207758400	2.45966e-09	0.013303	MODIFIER	intergenic_region	KRTCAP2-DPM3
3	15418452	rs207771740	1.89827e-09	0.0170595	MODIFIER	intron_variant	THBS3
3	15418452	rs207771740	1.89827e-09	0.0170595	MODIFIER	upstream_gene_variant	MTX1
3	15342208	rs208281607	7.8163e-10	0.0406568	MODIFIER	upstream_gene_variant	PKLR
3	15342208	rs208281607	7.8163e-10	0.0406568	MODIFIER	intergenic_region	FDPS-PKLR
3	15530218	rs209071135	7.56326e-10	0.0420718	MODIFIER	downstream_gene_variant	EFNA4
3	15530218	rs209071135	7.56326e-10	0.0420718	MODIFIER	intergenic_region	EFNA3-EFNA4
3	15453370	rs209093666	2.45966e-09	0.013303	MODIFIER	intergenic_region	KRTCAP2-DPM3
3	15418552	rs209459758	1.77672e-09	0.0181959	MODIFIER	upstream_gene_variant	MTX1
3	15418552	rs209459758	1.77672e-09	0.0181959	MODIFIER	intron_variant	THBS3
3	15397469	rs209544356	4.69441e-10	0.0570138	MODIFIER	intron_variant	GBA
3	15402752	rs209838905	4.15162e-10	0.0642441	MODIFIER	intron_variant	GBA
3	15402752	rs209838905	4.15162e-10	0.0642441	MODIFIER	upstream_gene_variant	GBA
3	15440118	rs209950692	3.71401e-09	0.00889103	MODIFIER	intron_variant	TRIM46
3	15440118	rs209950692	3.71401e-09	0.00889103	MODIFIER	upstream_gene_variant	KRTCAP2
3	15504899	rs210172552	3.4587e-09	0.00955397	MODIFIER	intergenic_region	EFNA1-EFNA3
3	15472860	rs210326427	2.0544e-07	0.143953	MODIFIER	intron_variant	EFNA1
3	15423123	rs210640647	3.01896e-09	0.010854	MODIFIER	upstream_gene_variant	MUC1
3	15423123	rs210640647	3.01896e-09	0.010854	MODIFIER	intron_variant	THBS3
3	15401166	rs210649382	4.30321e-10	0.0620443	MODIFIER	upstream_gene_variant	GBA
3	15401166	rs210649382	4.30321e-10	0.0620443	MODIFIER	intron_variant	GBA
3	15431346	rs210863700	2.49095e-09	0.0130841	MODIFIER	intron_variant	MUC1
3	15431346	rs210863700	2.49095e-09	0.0130841	MODIFIER	3_prime_UTR_variant	MUC1
3	15431346	rs210863700	2.49095e-09	0.0130841	MODIFIER	downstream_gene_variant	TRIM46
3	15435672	rs211270027	2.80899e-09	0.0116495	MODIFIER	downstream_gene_variant	TRIM46
3	15435672	rs211270027	2.80899e-09	0.0116495	MODIFIER	downstream_gene_variant	MUC1
3	15435672	rs211270027	2.80899e-09	0.0116495	MODIFIER	intron_variant	TRIM46
3	15490830	rs211336034	1.48054e-07	0.197553	MODIFIER	intergenic_region	EFNA1-EFNA3
3	15368698	rs211532775	1.37335e-09	0.0233494	MODIFIER	upstream_gene_variant	HCN3
3	15368698	rs211532775	1.37335e-09	0.0233494	MODIFIER	intron_variant	CLK2
3	15463300	rs211633574	7.61026e-10	0.04178	MODIFIER	downstream_gene_variant	SLC50A1
3	15463300	rs211633574	7.61026e-10	0.04178	MODIFIER	downstream_gene_variant	DPM3
3	15463300	rs211633574	7.61026e-10	0.04178	MODIFIER	downstream_gene_variant	EFNA1
3	15463300	rs211633574	7.61026e-10	0.04178	MODIFIER	intergenic_region	DPM3-SLC50A1
3	15490162	rs379353107	3.43612e-07	0.0868827	MODIFIER	intergenic_region	EFNA1-EFNA3
3	15404847	rs383928950	3.4887e-10	0.0760088	MODIFIER	downstream_gene_variant	MTX1
3	15404847	rs383928950	3.4887e-10	0.0760088	MODIFIER	intron_variant	GBA
3	15561795	rs448863638	3.82337e-09	0.00865068	MODIFIER	intron_variant	DCST1
3	15448502	rs452119123	1.88822e-09	0.0172072	MODIFIER	downstream_gene_variant	KRTCAP2
3	15448502	rs452119123	1.88822e-09	0.0172072	MODIFIER	intergenic_region	KRTCAP2-DPM3
3	15440262	rs460869338	2.91608e-09	0.0112525	LOW	synonymous_variant	TRIM46
3	15440262	rs460869338	2.91608e-09	0.0112525	MODIFIER	upstream_gene_variant	KRTCAP2
3	15426322	rs478264338	2.72525e-09	0.0119961	MODIFIER	upstream_gene_variant	MUC1
3	15426322	rs478264338	2.72525e-09	0.0119961	MODIFIER	downstream_gene_variant	THBS3
3	15426322	rs478264338	2.72525e-09	0.0119961	MODIFIER	intergenic_region	THBS3-MUC1
3	15498139	rs724148172	4.03949e-09	0.0082119	MODIFIER	intergenic_region	EFNA1-EFNA3
3	15448008		1.84955e-09	0.0175536	MODIFIER	intergenic_region	KRTCAP2-DPM3
3	15448008		1.84955e-09	0.0175536	MODIFIER	upstream_gene_variant	TRIM46
3	15448008		1.84955e-09	0.0175536	MODIFIER	downstream_gene_variant	KRTCAP2
3	15488625		1.34863e-07	0.216182	MODIFIER	intergenic_region	EFNA1-EFNA3
3	15495684		1.2953e-07	0.224708	MODIFIER	intergenic_region	EFNA1-EFNA3
3	15505840		8.67058e-09	0.00386574	MODIFIER	intergenic_region	EFNA1-EFNA3
3	15537564		8.03287e-09	0.00415726	MODIFIER	downstream_gene_variant	ADAM15
3	15537564		8.03287e-09	0.00415726	MODIFIER	intergenic_region	EFNA4-ADAM15
3	15537564		8.03287e-09	0.00415726	MODIFIER	upstream_gene_variant	EFNA4
3	15569002		4.41853e-09	0.00751621	MODIFIER	intergenic_region	DCST1-ZBTB7B
3	15569002		4.41853e-09	0.00751621	MODIFIER	upstream_gene_variant	DCST1
3	15570088		6.00874e-09	0.00556909	MODIFIER	intergenic_region	DCST1-ZBTB7B
3	17886228		8.24187e-05	1	MODIFIER	intergenic_region	SMCP-LCE1B
5	111892103	rs109012214	3.70543e-06	0.0543905	MODIFIER	intergenic_region	MRTFA-ENSBTAG00000042762
5	86689255	rs109029524	0.00142435	0.00334099	MODIFIER	intergenic_region	SOX5-ETNK1
5	86683397	rs109069676	0.000351548	0.0119701	MODIFIER	intergenic_region	SOX5-ETNK1
5	95033033	rs109102012	0.0843025	0.00209205	MODIFIER	intergenic_region	MGP-ART4
5	95033033	rs109102012	0.0843025	0.00209205	MODIFIER	downstream_gene_variant	MGP
5	95031071	rs109154087	0.0594011	0.0026989	MODIFIER	downstream_gene_variant	MGP
5	95031071	rs109154087	0.0594011	0.0026989	MODIFIER	intergenic_region	MGP-ART4
5	117252506	rs109172611	5.97622e-08	0.00103548	MODIFIER	intergenic_region	bta-mir-2285o-5-ENSBTAG00000051431
5	86688281	rs109179935	0.00103004	0.00451262	MODIFIER	intergenic_region	SOX5-ETNK1
5	93615871	rs109182527	0.0304236	0.00636015	MODIFIER	intron_variant	SLC15A5
5	86703557	rs109195602	0.0010193	0.00451736	MODIFIER	intergenic_region	SOX5-ETNK1
5	93514524	rs109206978	0.021357	0.00250065	MODIFIER	intron_variant	MGST1
5	86685621	rs109221863	0.00097647	0.00474226	MODIFIER	intergenic_region	SOX5-ETNK1
5	86692611	rs109298224	0.00129281	0.00363369	MODIFIER	intergenic_region	SOX5-ETNK1
5	86680436	rs109321400	0.00112864	0.00414652	MODIFIER	intergenic_region	SOX5-ETNK1
5	111861516	rs109344582	8.25562e-06	0.0241171	MODIFIER	intergenic_region	MRTFA-ENSBTAG00000042762
5	111847085	rs109350851	2.09266e-06	0.0894318	MODIFIER	upstream_gene_variant	bta-mir-2439
5	111847085	rs109350851	2.09266e-06	0.0894318	MODIFIER	intron_variant	MRTFA
5	117253539	rs109402520	1.22514e-08	0.00471353	MODIFIER	intergenic_region	bta-mir-2285o-5-ENSBTAG00000051431
5	86682861	rs109413166	0.000167769	0.0205248	MODIFIER	intergenic_region	SOX5-ETNK1
5	86692548	rs109419422	0.00160733	0.00299156	MODIFIER	intergenic_region	SOX5-ETNK1
5	95032858	rs109432696	0.0401515	0.00379019	MODIFIER	downstream_gene_variant	MGP
5	95032858	rs109432696	0.0401515	0.00379019	MODIFIER	intergenic_region	MGP-ART4
5	111853869	rs109440442	7.25422e-06	0.0286356	MODIFIER	upstream_gene_variant	MRTFA
5	111853869	rs109440442	7.25422e-06	0.0286356	MODIFIER	intergenic_region	MRTFA-ENSBTAG00000042762
5	86682358	rs109469832	0.00139322	0.00341373	MODIFIER	intergenic_region	SOX5-ETNK1
5	111898286	rs109498096	3.04367e-06	0.065616	MODIFIER	intergenic_region	MRTFA-ENSBTAG00000042762
5	111856056	rs109534321	7.57576e-06	0.0274716	MODIFIER	intergenic_region	MRTFA-ENSBTAG00000042762
5	95032812	rs109537561	0.0484271	0.00324515	MODIFIER	downstream_gene_variant	MGP
5	95032812	rs109537561	0.0484271	0.00324515	MODIFIER	intergenic_region	MGP-ART4
5	86683595	rs109557534	0.00105729	0.00440546	MODIFIER	intergenic_region	SOX5-ETNK1
5	117253204	rs109570367	1.2203e-08	0.00473211	MODIFIER	intergenic_region	bta-mir-2285o-5-ENSBTAG00000051431
5	93615881	rs109582234	0.0304236	0.00636015	MODIFIER	intron_variant	SLC15A5
5	86684070	rs109588930	0.00105729	0.00440546	MODIFIER	intergenic_region	SOX5-ETNK1
5	95032986	rs109592370	0.0488258	0.00322315	MODIFIER	downstream_gene_variant	MGP
5	95032986	rs109592370	0.0488258	0.00322315	MODIFIER	intergenic_region	MGP-ART4
5	117253744	rs109609681	1.2914e-08	0.0044794	MODIFIER	intergenic_region	bta-mir-2285o-5-ENSBTAG00000051431
5	111829296	rs109640495	6.97234e-06	0.0293218	MODIFIER	intron_variant	MRTFA
5	86691801	rs109688397	0.00139277	0.00341318	MODIFIER	intergenic_region	SOX5-ETNK1
5	117247316	rs109696338	4.38108e-08	0.00140402	MODIFIER	intergenic_region	bta-mir-2285o-5-ENSBTAG00000051431
5	93545576	rs109702749	0.0993311	0.00216131	MODIFIER	intergenic_region	MGST1-SLC15A5
5	93501031	rs109730077	0.13512	0.000569573	MODIFIER	intron_variant	MGST1
5	117255037	rs109748574	4.90245e-08	0.00125443	MODIFIER	intergenic_region	bta-mir-2285o-5-ENSBTAG00000051431
5	86690132	rs109765765	0.00106668	0.0043629	MODIFIER	intergenic_region	SOX5-ETNK1
5	111894468	rs109808991	3.2444e-06	0.0617039	MODIFIER	intergenic_region	MRTFA-ENSBTAG00000042762
5	86682755	rs109838700	0.000417546	0.0101791	MODIFIER	intergenic_region	SOX5-ETNK1
5	86685647	rs109872902	0.00095426	0.00484417	MODIFIER	intergenic_region	SOX5-ETNK1
5	117253196	rs109879698	5.65799e-08	0.0010923	MODIFIER	intergenic_region	bta-mir-2285o-5-ENSBTAG00000051431
5	111918900	rs109914138	2.93895e-06	0.0646475	MODIFIER	intergenic_region	MRTFA-ENSBTAG00000042762
5	86691835	rs109956612	0.0016444	0.00292745	MODIFIER	intergenic_region	SOX5-ETNK1
5	86682494	rs109964665	0.00113707	0.00411828	MODIFIER	intergenic_region	SOX5-ETNK1
5	117255375	rs110008466	1.55809e-08	0.00373353	MODIFIER	intergenic_region	bta-mir-2285o-5-ENSBTAG00000051431
5	93521302	rs110017365	0.00533788	0.00975663	MODIFIER	intergenic_region	MGST1-SLC15A5
5	93521302	rs110017365	0.00533788	0.00975663	MODIFIER	upstream_gene_variant	MGST1
5	86685899	rs110051992	0.000959182	0.00482062	MODIFIER	intergenic_region	SOX5-ETNK1
5	117256338	rs110052393	1.9003e-08	0.00310717	MODIFIER	intergenic_region	bta-mir-2285o-5-ENSBTAG00000051431
5	86693183	rs110078460	0.0015778	0.00304342	MODIFIER	intergenic_region	SOX5-ETNK1
5	117250861	rs110104594	1.49577e-08	0.00388283	MODIFIER	intergenic_region	bta-mir-2285o-5-ENSBTAG00000051431
5	86683085	rs110184311	0.00128892	0.00366758	MODIFIER	intergenic_region	SOX5-ETNK1
5	86696909	rs110220912	0.00160366	0.00299804	MODIFIER	intergenic_region	SOX5-ETNK1
5	111859054	rs110239968	6.1999e-06	0.033269	MODIFIER	intergenic_region	MRTFA-ENSBTAG00000042762
5	86682498	rs110245869	0.00113707	0.00411828	MODIFIER	intergenic_region	SOX5-ETNK1
5	86683631	rs110277336	0.00107708	0.00433033	MODIFIER	intergenic_region	SOX5-ETNK1
5	111853099	rs110294643	1.20253e-05	0.016812	MODIFIER	intergenic_region	MRTFA-ENSBTAG00000042762
5	111853099	rs110294643	1.20253e-05	0.016812	MODIFIER	upstream_gene_variant	MRTFA
5	86680479	rs110313858	0.00134439	0.00352856	MODIFIER	intergenic_region	SOX5-ETNK1
5	117255108	rs110324833	5.38202e-08	0.0011461	MODIFIER	intergenic_region	bta-mir-2285o-5-ENSBTAG00000051431
5	94294423	rs110380015	0.137971	0.00164281	MODIFIER	upstream_gene_variant	bta-mir-2285be
5	94294423	rs110380015	0.137971	0.00164281	MODIFIER	intron_variant	EPS8
5	111853277	rs110381415	9.98815e-06	0.0210973	MODIFIER	intergenic_region	MRTFA-ENSBTAG00000042762
5	111853277	rs110381415	9.98815e-06	0.0210973	MODIFIER	upstream_gene_variant	MRTFA
5	111898091	rs110386624	3.61009e-06	0.0531544	MODIFIER	intergenic_region	MRTFA-ENSBTAG00000042762
5	86686983	rs110441015	0.000546047	0.00715881	MODIFIER	intergenic_region	SOX5-ETNK1
5	86683870	rs110456683	0.00108615	0.00429696	MODIFIER	intergenic_region	SOX5-ETNK1
5	117217587	rs110460432	4.50663e-09	0.0125555	MODIFIER	intron_variant	TBC1D22A
5	117256257	rs110483049	2.14263e-08	0.00276512	MODIFIER	intergenic_region	bta-mir-2285o-5-ENSBTAG00000051431
5	111847169	rs110491409	8.3052e-06	0.0239524	MODIFIER	intron_variant	MRTFA
5	111847169	rs110491409	8.3052e-06	0.0239524	MODIFIER	upstream_gene_variant	bta-mir-2439
5	86693408	rs110499273	0.00179117	0.00270719	MODIFIER	intergenic_region	SOX5-ETNK1
5	86676975	rs110579571	0.0012094	0.00389141	MODIFIER	intergenic_region	SOX5-ETNK1
5	86694044	rs110607406	0.00161955	0.00297106	MODIFIER	intergenic_region	SOX5-ETNK1
5	94293831	rs110645192	0.137971	0.00164281	MODIFIER	intron_variant	EPS8
5	94293831	rs110645192	0.137971	0.00164281	MODIFIER	upstream_gene_variant	bta-mir-2285be
5	93556705	rs110682057	0.126682	0.00143189	MODIFIER	intergenic_region	MGST1-SLC15A5
5	86686451	rs110693128	0.00109362	0.00426947	MODIFIER	intergenic_region	SOX5-ETNK1
5	86687864	rs110696790	0.00107585	0.00433574	MODIFIER	intergenic_region	SOX5-ETNK1
5	94298382	rs110702928	0.127865	0.00173368	MODERATE	missense_variant	EPS8
5	94298382	rs110702928	0.127865	0.00173368	MODIFIER	upstream_gene_variant	bta-mir-2285be
5	93506411	rs110735476	0.102959	0.000714172	MODIFIER	intron_variant	MGST1
5	117251855	rs110758836	1.23539e-08	0.00467701	MODIFIER	intergenic_region	bta-mir-2285o-5-ENSBTAG00000051431
5	86682803	rs110764047	0.000360519	0.0116882	MODIFIER	intergenic_region	SOX5-ETNK1
5	86679120	rs110774663	0.00117784	0.00394421	MODIFIER	intergenic_region	SOX5-ETNK1
5	94298016	rs110779756	0.127865	0.00173368	MODIFIER	intron_variant	EPS8
5	94298016	rs110779756	0.127865	0.00173368	MODIFIER	upstream_gene_variant	bta-mir-2285be
5	86685529	rs110787535	0.00105729	0.00440546	MODIFIER	intergenic_region	SOX5-ETNK1
5	111862315	rs110823986	7.60181e-06	0.0261005	MODIFIER	intergenic_region	MRTFA-ENSBTAG00000042762
5	111883707	rs110852459	6.08114e-06	0.0334746	MODIFIER	intergenic_region	MRTFA-ENSBTAG00000042762
5	86693889	rs110900707	0.00165036	0.0029135	MODIFIER	intergenic_region	SOX5-ETNK1
5	86687305	rs110908847	0.00119162	0.00394461	MODIFIER	intergenic_region	SOX5-ETNK1
5	86682512	rs110921285	0.00113707	0.00411828	MODIFIER	intergenic_region	SOX5-ETNK1
5	93614440	rs110952723	0.0317625	0.00611263	MODIFIER	intron_variant	SLC15A5
5	86685615	rs111015569	0.00097647	0.00474226	MODIFIER	intergenic_region	SOX5-ETNK1
5	86692148	rs111026943	0.00139125	0.0034168	MODIFIER	intergenic_region	SOX5-ETNK1
5	94293952	rs111033045	0.139948	0.00162475	MODIFIER	upstream_gene_variant	bta-mir-2285be
5	94293952	rs111033045	0.139948	0.00162475	MODIFIER	intron_variant	EPS8
5	93498759	rs1114857049	0.0219756	0.00220068	MODIFIER	intron_variant	MGST1
5	93499990	rs1115384002	0.117563	0.000582751	MODIFIER	intron_variant	MGST1
5	93498755	rs1116218971	0.0214396	0.00224839	MODIFIER	intron_variant	MGST1
5	93500011	rs1116567954	0.099228	0.000673908	MODIFIER	intron_variant	MGST1
5	93498281	rs132695584	0.144167	0.000541983	MODIFIER	intron_variant	MGST1
5	117074058	rs132700329	4.45551e-09	0.0128484	MODIFIER	intron_variant	TBC1D22A
5	93630760	rs132742026	0.184422	0.00122347	MODIFIER	intron_variant	SLC15A5
5	117251002	rs132892325	1.42451e-08	0.00407144	MODIFIER	intergenic_region	bta-mir-2285o-5-ENSBTAG00000051431
5	93500686	rs132894547	0.139247	0.000556401	MODIFIER	intron_variant	MGST1
5	86674818	rs132899119	0.00132157	0.00354149	MODIFIER	intergenic_region	SOX5-ETNK1
5	117064927	rs132912473	3.77304e-08	0.00162509	MODIFIER	intron_variant	TBC1D22A
5	86694206	rs132943071	0.00180161	0.00269268	MODIFIER	intergenic_region	SOX5-ETNK1
5	86681347	rs132950481	0.000870354	0.00527308	MODIFIER	intergenic_region	SOX5-ETNK1
5	86677901	rs132950734	0.00129828	0.00364447	MODIFIER	intergenic_region	SOX5-ETNK1
5	117256148	rs132954285	2.39263e-08	0.00247316	MODIFIER	intergenic_region	bta-mir-2285o-5-ENSBTAG00000051431
5	86684259	rs132959531	0.00105729	0.00440546	MODIFIER	intergenic_region	SOX5-ETNK1
5	93628667	rs133028837	0.0633707	0.00281971	MODIFIER	intron_variant	SLC15A5
5	94296536	rs133050300	0.127865	0.00173368	MODIFIER	intron_variant	EPS8
5	94296536	rs133050300	0.127865	0.00173368	MODIFIER	upstream_gene_variant	bta-mir-2285be
5	86686099	rs133057620	0.00126172	0.00373699	MODIFIER	intergenic_region	SOX5-ETNK1
5	93639315	rs133061384	0.163321	0.0013216	MODIFIER	intron_variant	SLC15A5
5	86680133	rs133144345	0.00121532	0.00387363	MODIFIER	intergenic_region	SOX5-ETNK1
5	93515666	rs133149339	8.50727e-08	0.05903	MODIFIER	intron_variant	MGST1
5	93496775	rs133156700	0.136514	0.000565449	MODIFIER	downstream_gene_variant	MGST1
5	93496775	rs133156700	0.136514	0.000565449	MODIFIER	intergenic_region	LMO3-MGST1
5	86688841	rs133288089	0.00102186	0.00454688	MODIFIER	intergenic_region	SOX5-ETNK1
5	86682079	rs133299649	0.00111785	0.00418424	MODIFIER	intergenic_region	SOX5-ETNK1
5	86688688	rs133377131	0.00107585	0.00433574	MODIFIER	intergenic_region	SOX5-ETNK1
5	86676698	rs133383404	0.0012094	0.00389141	MODIFIER	intergenic_region	SOX5-ETNK1
5	93498416	rs133424326	0.115093	0.000643608	MODIFIER	intron_variant	MGST1
5	93629908	rs133456993	0.174525	0.00126739	MODIFIER	intron_variant	SLC15A5
5	111860816	rs133566958	8.50041e-06	0.0234463	MODIFIER	intergenic_region	MRTFA-ENSBTAG00000042762
5	86677566	rs133665608	0.00147458	0.00323372	MODIFIER	intergenic_region	SOX5-ETNK1
5	86685545	rs133671991	0.000809665	0.00563351	MODIFIER	intergenic_region	SOX5-ETNK1
5	117061586	rs133711413	2.61182e-08	0.00232274	MODIFIER	intron_variant	TBC1D22A
5	93630761	rs133713881	0.184422	0.00122347	MODIFIER	intron_variant	SLC15A5
5	93524742	rs133728760	0.00945024	0.00608138	MODIFIER	intergenic_region	MGST1-SLC15A5
5	93524742	rs133728760	0.00945024	0.00608138	MODIFIER	upstream_gene_variant	MGST1
5	93628500	rs133778683	0.0775404	0.00239505	MODIFIER	intron_variant	SLC15A5
5	93496966	rs133795402	0.134753	0.000570795	MODIFIER	downstream_gene_variant	MGST1
5	93496966	rs133795402	0.134753	0.000570795	MODIFIER	intergenic_region	LMO3-MGST1
5	93630638	rs133864344	0.160254	0.00135123	MODIFIER	intron_variant	SLC15A5
5	93521394	rs133918820	0.00531495	0.0107878	MODIFIER	intergenic_region	MGST1-SLC15A5
5	93521394	rs133918820	0.00531495	0.0107878	MODIFIER	upstream_gene_variant	MGST1
5	86679019	rs133966039	0.00124426	0.00374508	MODIFIER	intergenic_region	SOX5-ETNK1
5	86688912	rs133974471	0.000758898	0.00595372	MODIFIER	intergenic_region	SOX5-ETNK1
5	86682147	rs133979095	0.00105729	0.00440546	MODIFIER	intergenic_region	SOX5-ETNK1
5	86688951	rs133990343	0.000710423	0.00633059	MODIFIER	intergenic_region	SOX5-ETNK1
5	93584885	rs134018113	0.0677474	0.00252421	MODIFIER	intergenic_region	MGST1-SLC15A5
5	93612470	rs134023405	0.0111747	0.0163347	MODIFIER	intron_variant	SLC15A5
5	86684669	rs134054484	0.00114496	0.0040926	MODIFIER	intergenic_region	SOX5-ETNK1
5	86688287	rs134061830	0.00103004	0.00451262	MODIFIER	intergenic_region	SOX5-ETNK1
5	86702611	rs134115547	0.000961606	0.00476947	MODIFIER	intergenic_region	SOX5-ETNK1
5	117069851	rs134125691	2.17958e-08	0.00276818	MODIFIER	intron_variant	TBC1D22A
5	86681179	rs134156995	0.00064909	0.00689511	MODIFIER	intergenic_region	SOX5-ETNK1
5	93497708	rs134198974	0.141007	0.000551569	MODIFIER	intron_variant	MGST1
5	93498353	rs134207509	0.119612	0.000624439	MODIFIER	intron_variant	MGST1
5	117065276	rs134290822	2.39543e-08	0.0025262	MODIFIER	intron_variant	TBC1D22A
5	111907383	rs134350817	2.26131e-06	0.0872222	MODIFIER	intergenic_region	MRTFA-ENSBTAG00000042762
5	86681366	rs134418615	0.00105729	0.00440546	MODIFIER	intergenic_region	SOX5-ETNK1
5	93496366	rs134513603	0.160592	0.000499121	MODIFIER	downstream_gene_variant	MGST1
5	93496366	rs134513603	0.160592	0.000499121	MODIFIER	intergenic_region	LMO3-MGST1
5	93498452	rs134523954	0.133457	0.000554987	MODIFIER	intron_variant	MGST1
5	86683674	rs134571091	0.00113581	0.00412273	MODIFIER	intergenic_region	SOX5-ETNK1
5	94297516	rs134574033	0.127865	0.00173368	MODIFIER	intron_variant	EPS8
5	94297516	rs134574033	0.127865	0.00173368	MODIFIER	upstream_gene_variant	bta-mir-2285be
5	86681911	rs134580328	0.00116664	0.00402181	MODIFIER	intergenic_region	SOX5-ETNK1
5	93515983	rs134637616	1.17042e-08	0.355777	MODIFIER	intron_variant	MGST1
5	117057637	rs134667032	4.98276e-08	0.00123316	MODIFIER	intron_variant	TBC1D22A
5	86678082	rs134880542	0.00142508	0.00331217	MODIFIER	intergenic_region	SOX5-ETNK1
5	86686365	rs134923833	0.00122012	0.00385888	MODIFIER	intergenic_region	SOX5-ETNK1
5	93500209	rs134926412	0.135157	0.000569408	MODIFIER	intron_variant	MGST1
5	86684200	rs134950506	0.00157619	0.00304501	MODIFIER	intergenic_region	SOX5-ETNK1
5	86677632	rs134952416	0.00130428	0.00362694	MODIFIER	intergenic_region	SOX5-ETNK1
5	86688913	rs134972664	0.000758898	0.00595372	MODIFIER	intergenic_region	SOX5-ETNK1
5	117256975	rs135055467	3.87713e-08	0.00154788	MODIFIER	intergenic_region	bta-mir-2285o-5-ENSBTAG00000051431
5	93500574	rs135111396	0.133046	0.000575742	MODIFIER	intron_variant	MGST1
5	93641380	rs135164017	0.1738	0.00122889	MODIFIER	intron_variant	SLC15A5
5	86676674	rs135164652	0.0012094	0.00389141	MODIFIER	intergenic_region	SOX5-ETNK1
5	93523484	rs135171184	0.00812068	0.00694983	MODIFIER	upstream_gene_variant	MGST1
5	93523484	rs135171184	0.00812068	0.00694983	MODIFIER	intergenic_region	MGST1-SLC15A5
5	93630852	rs135174317	0.178941	0.00124456	MODIFIER	intron_variant	SLC15A5
5	86684500	rs135261610	0.00121621	0.00387024	MODIFIER	intergenic_region	SOX5-ETNK1
5	94293052	rs135429065	0.140023	0.00162427	MODIFIER	intron_variant	EPS8
5	86688843	rs135443147	0.00102186	0.00454688	MODIFIER	intergenic_region	SOX5-ETNK1
5	86682104	rs135455156	0.00105729	0.00440546	MODIFIER	intergenic_region	SOX5-ETNK1
5	93495055	rs135490867	0.120147	0.000624025	MODIFIER	intergenic_region	LMO3-MGST1
5	93495055	rs135490867	0.120147	0.000624025	MODIFIER	downstream_gene_variant	MGST1
5	93498357	rs135521004	0.129102	0.000588649	MODIFIER	intron_variant	MGST1
5	94297581	rs135523299	0.127865	0.00173368	MODIFIER	upstream_gene_variant	bta-mir-2285be
5	94297581	rs135523299	0.127865	0.00173368	MODIFIER	intron_variant	EPS8
5	93638829	rs135564773	0.0708967	0.00249884	MODIFIER	intron_variant	SLC15A5
5	86681562	rs135570785	0.0006292	0.0070959	MODIFIER	intergenic_region	SOX5-ETNK1
5	117253346	rs135586010	1.43789e-08	0.00403458	MODIFIER	intergenic_region	bta-mir-2285o-5-ENSBTAG00000051431
5	86685359	rs135591616	0.000693275	0.00651504	MODIFIER	intergenic_region	SOX5-ETNK1
5	93631261	rs135626410	0.143615	0.00146847	MODIFIER	intron_variant	SLC15A5
5	117069773	rs135651917	2.17958e-08	0.00276818	MODIFIER	intron_variant	TBC1D22A
5	86688828	rs135686711	0.00102186	0.00454688	MODIFIER	intergenic_region	SOX5-ETNK1
5	94296416	rs135702974	0.135386	0.00165788	MODIFIER	upstream_gene_variant	bta-mir-2285be
5	94296416	rs135702974	0.135386	0.00165788	MODIFIER	intron_variant	EPS8
5	93524134	rs135807129	0.00590392	0.00979661	MODIFIER	intergenic_region	MGST1-SLC15A5
5	93524134	rs135807129	0.00590392	0.00979661	MODIFIER	upstream_gene_variant	MGST1
5	86679990	rs135901047	0.000536123	0.00649603	MODIFIER	intergenic_region	SOX5-ETNK1
5	86685544	rs135903403	0.000809665	0.00563351	MODIFIER	intergenic_region	SOX5-ETNK1
5	93496558	rs135912730	0.131984	0.000579991	MODIFIER	downstream_gene_variant	MGST1
5	93496558	rs135912730	0.131984	0.000579991	MODIFIER	intergenic_region	LMO3-MGST1
5	86681026	rs135913377	0.00132853	0.00353259	MODIFIER	intergenic_region	SOX5-ETNK1
5	86693367	rs135988894	0.00175783	0.00275433	MODIFIER	intergenic_region	SOX5-ETNK1
5	93628089	rs136001732	0.0715611	0.00255718	MODIFIER	intron_variant	SLC15A5
5	86704623	rs136004321	0.000978685	0.00469085	MODIFIER	intergenic_region	SOX5-ETNK1
5	86685184	rs136100392	0.0010014	0.00463291	MODIFIER	intergenic_region	SOX5-ETNK1
5	93496172	rs136185127	0.138228	0.000559979	MODIFIER	intergenic_region	LMO3-MGST1
5	93496172	rs136185127	0.138228	0.000559979	MODIFIER	downstream_gene_variant	MGST1
5	86682244	rs136242545	0.000804595	0.00567146	MODIFIER	intergenic_region	SOX5-ETNK1
5	93514125	rs136287575	0.176941	0.000635217	MODIFIER	intron_variant	MGST1
5	86692586	rs136353413	0.00119831	0.00389651	MODIFIER	intergenic_region	SOX5-ETNK1
5	86676686	rs136358135	0.0012094	0.00389141	MODIFIER	intergenic_region	SOX5-ETNK1
5	93496403	rs136414616	0.136061	0.00056654	MODIFIER	downstream_gene_variant	MGST1
5	93496403	rs136414616	0.136061	0.00056654	MODIFIER	intergenic_region	LMO3-MGST1
5	93628348	rs136424097	0.161671	0.00134247	MODIFIER	intron_variant	SLC15A5
5	86681052	rs136460008	0.0012038	0.0038579	MODIFIER	intergenic_region	SOX5-ETNK1
5	86688879	rs136487979	0.00107741	0.0042376	MODIFIER	intergenic_region	SOX5-ETNK1
5	86682123	rs136488834	0.00105729	0.00440546	MODIFIER	intergenic_region	SOX5-ETNK1
5	93500276	rs136573268	0.13047	0.00058514	MODIFIER	intron_variant	MGST1
5	86684524	rs136616615	0.00115836	0.00404835	MODIFIER	intergenic_region	SOX5-ETNK1
5	86681139	rs136646480	0.00100561	0.00459039	MODIFIER	intergenic_region	SOX5-ETNK1
5	93627442	rs136717690	0.0655257	0.0027485	LOW	synonymous_variant	SLC15A5
5	86678071	rs136749487	0.0013833	0.00340246	MODIFIER	intergenic_region	SOX5-ETNK1
5	93501720	rs136749756	0.153557	0.000507589	MODIFIER	intron_variant	MGST1
5	93638902	rs136772426	0.0874234	0.00208165	MODIFIER	intron_variant	SLC15A5
5	86680085	rs136802645	0.00133825	0.00354339	MODIFIER	intergenic_region	SOX5-ETNK1
5	117134355	rs136859160	2.58859e-08	0.00229594	MODIFIER	intron_variant	TBC1D22A
5	93630298	rs136877887	0.14784	0.00143628	MODIFIER	intron_variant	SLC15A5
5	86693098	rs136901482	0.00161131	0.00298455	MODIFIER	intergenic_region	SOX5-ETNK1
5	86677286	rs136905760	0.00140684	0.00338296	MODIFIER	intergenic_region	SOX5-ETNK1
5	93752180	rs137005230	0.0519448	0.00377795	MODIFIER	intergenic_region	SLC15A5-DERA
5	117070733	rs137023721	1.80608e-08	0.00332234	MODIFIER	intron_variant	TBC1D22A
5	86684314	rs137034622	0.00111913	0.00417947	MODIFIER	intergenic_region	SOX5-ETNK1
5	93631063	rs137053214	0.129986	0.00158508	MODIFIER	intron_variant	SLC15A5
5	86694075	rs137057527	0.0016453	0.002928	MODIFIER	intergenic_region	SOX5-ETNK1
5	117252123	rs137077791	1.62772e-08	0.00357674	MODIFIER	intergenic_region	bta-mir-2285o-5-ENSBTAG00000051431
5	117051682	rs137149042	1.77969e-08	0.00320289	MODIFIER	intron_variant	TBC1D22A
5	111879262	rs137185567	7.05572e-06	0.0280249	MODIFIER	intergenic_region	MRTFA-ENSBTAG00000042762
5	86682952	rs137192584	0.00142892	0.0033242	MODIFIER	intergenic_region	SOX5-ETNK1
5	93752156	rs137246910	0.0385817	0.00485101	MODIFIER	intergenic_region	SLC15A5-DERA
5	117055341	rs137309706	3.50304e-08	0.001659	MODIFIER	intron_variant	TBC1D22A
5	93614650	rs137319333	0.0450931	0.00486777	MODIFIER	intron_variant	SLC15A5
5	86683886	rs137348393	0.00108615	0.00429696	MODIFIER	intergenic_region	SOX5-ETNK1
5	86681268	rs137368460	0.00122046	0.00385764	MODIFIER	intergenic_region	SOX5-ETNK1
5	93497140	rs137405569	0.128614	0.000591791	MODIFIER	3_prime_UTR_variant	MGST1
5	93609886	rs137419769	0.0664801	0.00262493	MODIFIER	intron_variant	SLC15A5
5	86693923	rs137477098	0.00147317	0.00323594	MODIFIER	intergenic_region	SOX5-ETNK1
5	86677779	rs137479068	0.00133558	0.00353351	MODIFIER	intergenic_region	SOX5-ETNK1
5	86688974	rs137479782	0.000674145	0.00664459	MODIFIER	intergenic_region	SOX5-ETNK1
5	86682870	rs137528715	0.000151201	0.0226297	MODIFIER	intergenic_region	SOX5-ETNK1
5	93497950	rs137547521	0.133958	0.000572968	MODIFIER	intron_variant	MGST1
5	93500489	rs137550724	0.119272	0.000627258	MODIFIER	intron_variant	MGST1
5	117054689	rs137564110	2.7026e-08	0.00213533	MODIFIER	intron_variant	TBC1D22A
5	93498487	rs137580639	0.141405	0.000543751	MODIFIER	intron_variant	MGST1
5	86682059	rs137605102	0.00111785	0.00418424	MODIFIER	intergenic_region	SOX5-ETNK1
5	86705424	rs137626828	0.000993432	0.0046265	MODIFIER	intergenic_region	SOX5-ETNK1
5	86688370	rs137659617	0.00112235	0.00416895	MODIFIER	intergenic_region	SOX5-ETNK1
5	93625466	rs137684855	0.0115595	0.0150878	MODIFIER	intron_variant	SLC15A5
5	93517967	rs137705840	0.0173815	0.00957207	MODIFIER	intron_variant	MGST1
5	93569419	rs137715410	0.104388	0.00165456	MODIFIER	intergenic_region	MGST1-SLC15A5
5	86678994	rs137790710	0.00124323	0.00375453	MODIFIER	intergenic_region	SOX5-ETNK1
5	86688916	rs137815547	0.000758898	0.00595372	MODIFIER	intergenic_region	SOX5-ETNK1
5	93520821	rs207529525	0.00412531	0.0142139	MODIFIER	5_prime_UTR_variant	MGST1
5	93511207	rs207532295	0.0360379	0.00188139	MODIFIER	intron_variant	MGST1
5	93512522	rs207632307	0.00552597	0.0106626	MODIFIER	intron_variant	MGST1
5	117232062	rs207683587	6.80935e-09	0.0083761	MODIFIER	intergenic_region	TBC1D22A-bta-mir-2285o-5
5	117232062	rs207683587	6.80935e-09	0.0083761	MODIFIER	downstream_gene_variant	TBC1D22A
5	117232062	rs207683587	6.80935e-09	0.0083761	MODIFIER	downstream_gene_variant	bta-mir-2285o-5
5	117038329	rs207694132	1.36304e-08	0.00428026	MODIFIER	intron_variant	TBC1D22A
5	117043753	rs207707286	5.59706e-08	0.00106457	MODIFIER	intron_variant	TBC1D22A
5	117224942	rs207748185	1.53764e-08	0.00383356	MODIFIER	intron_variant	TBC1D22A
5	93510146	rs207757815	0.106649	0.00069519	MODIFIER	intron_variant	MGST1
5	117256731	rs207805915	5.38796e-08	0.0011144	MODIFIER	intergenic_region	bta-mir-2285o-5-ENSBTAG00000051431
5	93523786	rs207881908	0.00576362	0.0100116	MODIFIER	intergenic_region	MGST1-SLC15A5
5	93523786	rs207881908	0.00576362	0.0100116	MODIFIER	upstream_gene_variant	MGST1
5	93508226	rs207964763	0.101161	0.000722739	MODIFIER	intron_variant	MGST1
5	117231729	rs207968084	1.00377e-08	0.00573898	MODIFIER	intergenic_region	TBC1D22A-bta-mir-2285o-5
5	117231729	rs207968084	1.00377e-08	0.00573898	MODIFIER	downstream_gene_variant	bta-mir-2285o-5
5	117231729	rs207968084	1.00377e-08	0.00573898	MODIFIER	downstream_gene_variant	TBC1D22A
5	93525076	rs207994397	0.0250691	0.00718011	MODIFIER	intergenic_region	MGST1-SLC15A5
5	93525076	rs207994397	0.0250691	0.00718011	MODIFIER	upstream_gene_variant	MGST1
5	111913383	rs208002866	2.31104e-06	0.0814357	MODIFIER	intergenic_region	MRTFA-ENSBTAG00000042762
5	93520616	rs208014256	0.00530493	0.0113572	MODIFIER	5_prime_UTR_variant	MGST1
5	117256110	rs208141095	2.0244e-08	0.00292188	MODIFIER	intergenic_region	bta-mir-2285o-5-ENSBTAG00000051431
5	93519046	rs208143547	0.0108744	0.0158023	MODIFIER	intron_variant	MGST1
5	86719097	rs208153386	0.00124619	0.0037729	MODIFIER	intergenic_region	SOX5-ETNK1
5	93515265	rs208197967	1.8677e-08	0.226018	MODIFIER	intron_variant	MGST1
5	93514175	rs208259501	0.000371883	0.117476	MODIFIER	intron_variant	MGST1
5	23521846	rs208261425	3.0636e-09	0.371679	MODIFIER	intron_variant	CRADD
5	93519132	rs208267692	0.00515003	0.0295778	MODIFIER	intron_variant	MGST1
5	117218206	rs208268284	1.59929e-08	0.00368738	MODIFIER	intron_variant	TBC1D22A
5	93513796	rs208300663	0.00584751	0.0101666	MODIFIER	intron_variant	MGST1
5	93518267	rs208348624	0.0248443	0.00772121	MODIFIER	intron_variant	MGST1
5	93626376	rs208403902	0.0475887	0.00422226	MODIFIER	intron_variant	SLC15A5
5	93516355	rs208497614	0.0222828	0.00849109	MODIFIER	intron_variant	MGST1
5	93482325	rs208512412	0.0805583	0.000862222	MODIFIER	intergenic_region	LMO3-MGST1
5	93509788	rs208515832	0.103971	0.000709287	MODIFIER	intron_variant	MGST1
5	93509716	rs208565380	0.107458	0.000691024	MODIFIER	intron_variant	MGST1
5	117256778	rs208637118	5.7895e-08	0.00104928	MODIFIER	intergenic_region	bta-mir-2285o-5-ENSBTAG00000051431
5	93523338	rs208659633	0.0085482	0.00642665	MODIFIER	upstream_gene_variant	MGST1
5	93523338	rs208659633	0.0085482	0.00642665	MODIFIER	intergenic_region	MGST1-SLC15A5
5	117240742	rs208726102	3.47913e-08	0.0017565	MODIFIER	intergenic_region	bta-mir-2285o-5-ENSBTAG00000051431
5	23540335	rs208758483	6.63158e-09	0.174746	MODIFIER	intron_variant	CRADD
5	93523990	rs208768164	0.0113921	0.00516345	MODIFIER	upstream_gene_variant	MGST1
5	93523990	rs208768164	0.0113921	0.00516345	MODIFIER	intergenic_region	MGST1-SLC15A5
5	93523947	rs208782981	0.00629164	0.00924487	MODIFIER	intergenic_region	MGST1-SLC15A5
5	93523947	rs208782981	0.00629164	0.00924487	MODIFIER	upstream_gene_variant	MGST1
5	117206487	rs208784182	1.02203e-08	0.0056961	MODIFIER	intron_variant	TBC1D22A
5	93520444	rs208843691	0.00442631	0.0133592	MODIFIER	5_prime_UTR_variant	MGST1
5	117223513	rs208861739	1.85766e-08	0.00319056	MODIFIER	intron_variant	TBC1D22A
5	111848072	rs208864566	1.06606e-05	0.0188748	MODIFIER	intron_variant	MRTFA
5	111848072	rs208864566	1.06606e-05	0.0188748	MODIFIER	upstream_gene_variant	bta-mir-2439
5	117250873	rs208864668	1.49577e-08	0.00388283	MODIFIER	intergenic_region	bta-mir-2285o-5-ENSBTAG00000051431
5	93507404	rs208882639	0.103057	0.000713999	MODIFIER	intron_variant	MGST1
5	93524146	rs208932599	0.00587315	0.00984227	MODIFIER	intergenic_region	MGST1-SLC15A5
5	93524146	rs208932599	0.00587315	0.00984227	MODIFIER	upstream_gene_variant	MGST1
5	117251510	rs208947937	1.62772e-08	0.00357674	MODIFIER	intergenic_region	bta-mir-2285o-5-ENSBTAG00000051431
5	117256488	rs209001905	2.04144e-08	0.00289802	MODIFIER	intergenic_region	bta-mir-2285o-5-ENSBTAG00000051431
5	23538597	rs209058841	7.95266e-09	0.146659	MODIFIER	intron_variant	CRADD
5	117251067	rs209116605	1.62772e-08	0.00357674	MODIFIER	intergenic_region	bta-mir-2285o-5-ENSBTAG00000051431
5	93507153	rs209119204	0.0085109	0.00713189	MODIFIER	intron_variant	MGST1
5	93512449	rs209203767	0.00602026	0.00986558	LOW	synonymous_variant	MGST1
5	93520661	rs209210458	0.00694346	0.00770849	MODIFIER	5_prime_UTR_variant	MGST1
5	93518317	rs209282057	0.0245721	0.00779386	MODIFIER	intron_variant	MGST1
5	111909408	rs209285955	1.03845e-05	0.0184414	MODIFIER	intergenic_region	MRTFA-ENSBTAG00000042762
5	93525079	rs209288972	0.0250691	0.00718011	MODIFIER	upstream_gene_variant	MGST1
5	93525079	rs209288972	0.0250691	0.00718011	MODIFIER	intergenic_region	MGST1-SLC15A5
5	93519053	rs209305034	0.0115814	0.014943	MODIFIER	intron_variant	MGST1
5	93514522	rs209314933	0.00673992	0.00885972	MODIFIER	intron_variant	MGST1
5	93498311	rs209321680	0.134958	0.000569554	MODIFIER	intron_variant	MGST1
5	117225509	rs209331718	3.26986e-08	0.00183886	MODIFIER	intron_variant	TBC1D22A
5	117210482	rs209336732	1.17044e-08	0.00499401	MODIFIER	intron_variant	TBC1D22A
5	93517232	rs209365932	0.00467519	0.0127378	MODIFIER	intron_variant	MGST1
5	117253550	rs209371515	1.22514e-08	0.00471353	MODIFIER	intergenic_region	bta-mir-2285o-5-ENSBTAG00000051431
5	93521090	rs209379175	0.0117102	0.00504706	MODIFIER	upstream_gene_variant	MGST1
5	93521090	rs209379175	0.0117102	0.00504706	MODIFIER	intergenic_region	MGST1-SLC15A5
5	117038350	rs209393152	1.08984e-08	0.00531711	MODIFIER	intron_variant	TBC1D22A
5	93515386	rs209397140	0.00582414	0.0272972	MODIFIER	intron_variant	MGST1
5	93522881	rs209440864	0.00712662	0.00755327	MODIFIER	intergenic_region	MGST1-SLC15A5
5	93522881	rs209440864	0.00712662	0.00755327	MODIFIER	upstream_gene_variant	MGST1
5	93498512	rs209502828	0.155817	0.000504848	MODIFIER	intron_variant	MGST1
5	93511565	rs209529401	0.0042751	0.0129535	MODIFIER	intron_variant	MGST1
5	93510916	rs209559891	0.00458721	0.0121555	MODIFIER	intron_variant	MGST1
5	117233830	rs209578631	1.13371e-08	0.00515704	MODIFIER	downstream_gene_variant	TBC1D22A
5	117233830	rs209578631	1.13371e-08	0.00515704	MODIFIER	downstream_gene_variant	bta-mir-2285o-5
5	117233830	rs209578631	1.13371e-08	0.00515704	MODIFIER	intergenic_region	TBC1D22A-bta-mir-2285o-5
5	117256246	rs209594668	2.14263e-08	0.00276512	MODIFIER	intergenic_region	bta-mir-2285o-5-ENSBTAG00000051431
5	93519167	rs209609943	0.00472664	0.0126035	MODIFIER	intron_variant	MGST1
5	94294528	rs209710020	0.146487	0.0015676	MODIFIER	intron_variant	EPS8
5	94294528	rs209710020	0.146487	0.0015676	MODIFIER	upstream_gene_variant	bta-mir-2285be
5	93495903	rs209732151	0.100435	0.000723761	MODIFIER	intergenic_region	LMO3-MGST1
5	93495903	rs209732151	0.100435	0.000723761	MODIFIER	downstream_gene_variant	MGST1
5	93514071	rs209739959	0.185196	0.00061341	MODIFIER	intron_variant	MGST1
5	117038122	rs209746927	4.48957e-08	0.0013763	MODIFIER	intron_variant	TBC1D22A
5	93514195	rs209763238	0.00542181	0.01089	MODIFIER	intron_variant	MGST1
5	93518872	rs209767326	0.00459179	0.0129438	MODIFIER	intron_variant	MGST1
5	93516582	rs209777471	0.0155846	0.0115532	MODIFIER	intron_variant	MGST1
5	93617050	rs209784274	0.0326251	0.00598939	MODERATE	missense_variant	SLC15A5
5	93500171	rs209794358	0.137333	0.000562461	MODIFIER	intron_variant	MGST1
5	93509691	rs209823748	0.107458	0.000691024	MODIFIER	intron_variant	MGST1
5	117211985	rs209861179	1.35764e-08	0.00432362	MODIFIER	intron_variant	TBC1D22A
5	93513952	rs209881765	0.00616853	0.00889799	MODIFIER	intron_variant	MGST1
5	23520036	rs209881936	7.53069e-09	0.155089	MODIFIER	intron_variant	CRADD
5	93523364	rs209891757	0.00785158	0.00693307	MODIFIER	upstream_gene_variant	MGST1
5	93523364	rs209891757	0.00785158	0.00693307	MODIFIER	intergenic_region	MGST1-SLC15A5
5	88406861	rs209893772	7.92612e-23	0.650495	MODIFIER	intron_variant	ABCC9
5	117235150	rs209918718	1.14481e-08	0.00506287	MODIFIER	downstream_gene_variant	TBC1D22A
5	117235150	rs209918718	1.14481e-08	0.00506287	MODIFIER	intergenic_region	bta-mir-2285o-5-ENSBTAG00000051431
5	117235150	rs209918718	1.14481e-08	0.00506287	MODIFIER	upstream_gene_variant	bta-mir-2285o-5
5	117249922	rs209934532	2.66392e-08	0.00221891	MODIFIER	intergenic_region	bta-mir-2285o-5-ENSBTAG00000051431
5	93493344	rs209937784	0.0894236	0.00078837	MODIFIER	intergenic_region	LMO3-MGST1
5	93493344	rs209937784	0.0894236	0.00078837	MODIFIER	downstream_gene_variant	MGST1
5	93512489	rs209967352	0.0056183	0.0105055	MODIFIER	intron_variant	MGST1
5	117233576	rs209987817	5.13593e-09	0.0110174	MODIFIER	intergenic_region	TBC1D22A-bta-mir-2285o-5
5	117233576	rs209987817	5.13593e-09	0.0110174	MODIFIER	downstream_gene_variant	TBC1D22A
5	117233576	rs209987817	5.13593e-09	0.0110174	MODIFIER	downstream_gene_variant	bta-mir-2285o-5
5	93508553	rs210097295	0.10414	0.000708384	MODIFIER	intron_variant	MGST1
5	93560899	rs210104475	0.00102739	0.135414	MODIFIER	intergenic_region	MGST1-SLC15A5
5	93618087	rs210149623	0.035511	0.00556593	MODIFIER	intron_variant	SLC15A5
5	93520674	rs210155966	0.00648221	0.00820103	MODIFIER	5_prime_UTR_variant	MGST1
5	93518974	rs210200965	0.0144365	0.0123509	MODIFIER	intron_variant	MGST1
5	93384582	rs210205580	5.92255e-14	0.0114916	MODIFIER	intergenic_region	LMO3-MGST1
5	93520539	rs210254783	0.006506	0.0089469	MODIFIER	5_prime_UTR_variant	MGST1
5	93505779	rs210267775	0.0101808	0.00607621	MODIFIER	intron_variant	MGST1
5	93524235	rs210278438	0.00587315	0.00984227	MODIFIER	intergenic_region	MGST1-SLC15A5
5	93524235	rs210278438	0.00587315	0.00984227	MODIFIER	upstream_gene_variant	MGST1
5	93512526	rs210310537	0.00623953	0.00958701	MODIFIER	intron_variant	MGST1
5	117058498	rs210322626	3.52593e-08	0.00173607	MODIFIER	intron_variant	TBC1D22A
5	117232035	rs210322875	6.80935e-09	0.0083761	MODIFIER	intergenic_region	TBC1D22A-bta-mir-2285o-5
5	117232035	rs210322875	6.80935e-09	0.0083761	MODIFIER	downstream_gene_variant	bta-mir-2285o-5
5	117232035	rs210322875	6.80935e-09	0.0083761	MODIFIER	downstream_gene_variant	TBC1D22A
5	117225150	rs210346935	2.09014e-08	0.00284199	MODIFIER	intron_variant	TBC1D22A
5	93611306	rs210400386	0.00401483	0.031701	MODIFIER	intron_variant	SLC15A5
5	93507844	rs210404599	0.0921106	0.00078022	MODIFIER	intron_variant	MGST1
5	93509868	rs210448696	0.105878	0.000699166	MODIFIER	intron_variant	MGST1
5	93516385	rs210451298	0.00471521	0.0126843	MODIFIER	intron_variant	MGST1
5	93557573	rs210477602	0.00253709	0.0591985	MODIFIER	intergenic_region	MGST1-SLC15A5
5	93595233	rs210484189	0.00304089	0.0450161	MODIFIER	intergenic_region	MGST1-SLC15A5
5	93524830	rs210494507	0.00531803	0.0107613	MODIFIER	upstream_gene_variant	MGST1
5	93524830	rs210494507	0.00531803	0.0107613	MODIFIER	intergenic_region	MGST1-SLC15A5
5	117250874	rs210500853	1.49577e-08	0.00388283	MODIFIER	intergenic_region	bta-mir-2285o-5-ENSBTAG00000051431
5	93520306	rs210547819	0.00524906	0.0114692	MODIFIER	intron_variant	MGST1
5	93524012	rs210602225	0.00566905	0.0101599	MODIFIER	upstream_gene_variant	MGST1
5	93524012	rs210602225	0.00566905	0.0101599	MODIFIER	intergenic_region	MGST1-SLC15A5
5	117252432	rs210614975	1.69396e-08	0.00344086	MODIFIER	intergenic_region	bta-mir-2285o-5-ENSBTAG00000051431
5	86684744	rs210621755	0.000431972	0.00980046	MODIFIER	intergenic_region	SOX5-ETNK1
5	23521422	rs210630350	7.69623e-09	0.151827	MODIFIER	intron_variant	CRADD
5	93523147	rs210645601	0.00955163	0.00582065	MODIFIER	upstream_gene_variant	MGST1
5	93523147	rs210645601	0.00955163	0.00582065	MODIFIER	intergenic_region	MGST1-SLC15A5
5	93518089	rs210673543	0.0235482	0.00808645	MODIFIER	intron_variant	MGST1
5	93518638	rs210690184	0.00430219	0.0137325	MODIFIER	intron_variant	MGST1
5	93520138	rs210744919	0.0679881	0.00358618	MODIFIER	intron_variant	MGST1
5	93521263	rs210785202	0.00538626	0.0106569	MODIFIER	upstream_gene_variant	MGST1
5	93521263	rs210785202	0.00538626	0.0106569	MODIFIER	intergenic_region	MGST1-SLC15A5
5	93520421	rs210802950	0.00421876	0.0139084	MODIFIER	5_prime_UTR_variant	MGST1
5	93517302	rs210819024	0.00439936	0.0134961	MODIFIER	intron_variant	MGST1
5	117038239	rs210867895	4.49382e-08	0.00137478	MODIFIER	intron_variant	TBC1D22A
5	93514562	rs210886822	0.00358331	0.0147958	MODIFIER	intron_variant	MGST1
5	117207917	rs210964892	1.19339e-08	0.00490012	MODIFIER	intron_variant	TBC1D22A
5	93497946	rs210997580	0.084188	0.000826016	MODIFIER	intron_variant	MGST1
5	94294532	rs211087792	0.146487	0.0015676	MODIFIER	upstream_gene_variant	bta-mir-2285be
5	94294532	rs211087792	0.146487	0.0015676	MODIFIER	intron_variant	EPS8
5	117256447	rs211126527	2.16063e-08	0.00274258	MODIFIER	intergenic_region	bta-mir-2285o-5-ENSBTAG00000051431
5	93509741	rs211205949	0.105878	0.000699166	MODIFIER	intron_variant	MGST1
5	93525109	rs211225007	0.00568188	0.0101352	MODIFIER	upstream_gene_variant	MGST1
5	93525109	rs211225007	0.00568188	0.0101352	MODIFIER	intergenic_region	MGST1-SLC15A5
5	117214021	rs211233619	2.00995e-08	0.00295341	MODIFIER	intron_variant	TBC1D22A
5	117256163	rs211270244	2.0244e-08	0.00292188	MODIFIER	intergenic_region	bta-mir-2285o-5-ENSBTAG00000051431
5	93511436	rs211277328	0.00500967	0.0112241	MODIFIER	intron_variant	MGST1
5	117235153	rs211287095	1.14481e-08	0.00506287	MODIFIER	intergenic_region	bta-mir-2285o-5-ENSBTAG00000051431
5	117235153	rs211287095	1.14481e-08	0.00506287	MODIFIER	downstream_gene_variant	TBC1D22A
5	117235153	rs211287095	1.14481e-08	0.00506287	MODIFIER	upstream_gene_variant	bta-mir-2285o-5
5	93510720	rs211302112	0.0616145	0.00113631	MODIFIER	intron_variant	MGST1
5	117222452	rs211383482	1.35585e-08	0.00433188	MODIFIER	intron_variant	TBC1D22A
5	93508147	rs211421710	0.10868	0.000684823	MODIFIER	intron_variant	MGST1
5	93519730	rs211428384	0.00182147	0.0276871	MODIFIER	intron_variant	MGST1
5	93491614	rs211441291	0.0801656	0.000859267	MODIFIER	intergenic_region	LMO3-MGST1
5	93513927	rs211469563	0.00399264	0.0143535	MODIFIER	intron_variant	MGST1
5	93594709	rs211577986	0.00354515	0.039145	MODIFIER	intergenic_region	MGST1-SLC15A5
5	117250220	rs211593271	6.11016e-08	0.00101362	MODIFIER	intergenic_region	bta-mir-2285o-5-ENSBTAG00000051431
5	93517392	rs211611828	0.119532	0.0021164	MODIFIER	intron_variant	MGST1
5	117201177	rs211673736	1.10581e-08	0.00527624	MODIFIER	intron_variant	TBC1D22A
5	117256657	rs211685668	2.21192e-08	0.00268065	MODIFIER	intergenic_region	bta-mir-2285o-5-ENSBTAG00000051431
5	117099818	rs377790282	1.08901e-08	0.00537473	MODIFIER	intron_variant	TBC1D22A
5	93486952	rs377797768	0.0960043	0.000745656	MODIFIER	intergenic_region	LMO3-MGST1
5	93482220	rs377801827	0.0654993	0.00101352	MODIFIER	intergenic_region	LMO3-MGST1
5	117250817	rs377838589	1.69296e-08	0.00344319	MODIFIER	intergenic_region	bta-mir-2285o-5-ENSBTAG00000051431
5	86680720	rs377840183	0.00129688	0.00359816	MODIFIER	intergenic_region	SOX5-ETNK1
5	86681779	rs377917940	5.65911e-05	0.0563891	MODIFIER	intergenic_region	SOX5-ETNK1
5	86684701	rs377935864	0.00108833	0.00428924	MODIFIER	intergenic_region	SOX5-ETNK1
5	86687595	rs377958220	0.00107585	0.00433574	MODIFIER	intergenic_region	SOX5-ETNK1
5	93387484	rs377980653	3.41254e-14	0.0198993	MODIFIER	intergenic_region	LMO3-MGST1
5	93378230	rs377995851	3.31913e-14	0.0204444	MODIFIER	intergenic_region	LMO3-MGST1
5	93375045	rs378054675	3.84195e-14	0.0176573	MODIFIER	intergenic_region	LMO3-MGST1
5	116976645	rs378161336	5.18078e-08	0.00107352	MODIFIER	intron_variant	TBC1D22A
5	93391119	rs378165814	2.91063e-14	0.023276	MODIFIER	intergenic_region	LMO3-MGST1
5	117096865	rs378262110	7.30048e-09	0.00793086	MODIFIER	intron_variant	TBC1D22A
5	117251999	rs378290228	1.69296e-08	0.00344319	MODIFIER	intergenic_region	bta-mir-2285o-5-ENSBTAG00000051431
5	117293089	rs378447670	5.61494e-08	0.00108115	MODIFIER	intergenic_region	bta-mir-2285o-5-ENSBTAG00000051431
5	93639457	rs378546625	0.165766	0.00130971	MODIFIER	intron_variant	SLC15A5
5	117252440	rs378606532	1.62772e-08	0.00357674	MODIFIER	intergenic_region	bta-mir-2285o-5-ENSBTAG00000051431
5	93501854	rs378618208	0.033466	0.00185514	MODIFIER	intron_variant	MGST1
5	93374763	rs378673273	2.39999e-14	0.0280544	MODIFIER	intergenic_region	LMO3-MGST1
5	93496348	rs378797240	0.16873	0.000481136	MODIFIER	intergenic_region	LMO3-MGST1
5	93496348	rs378797240	0.16873	0.000481136	MODIFIER	downstream_gene_variant	MGST1
5	93496578	rs378827641	0.0883355	0.000796267	MODIFIER	intergenic_region	LMO3-MGST1
5	93496578	rs378827641	0.0883355	0.000796267	MODIFIER	downstream_gene_variant	MGST1
5	93521749	rs378931452	2.06377e-06	0.0256588	MODIFIER	upstream_gene_variant	MGST1
5	93521749	rs378931452	2.06377e-06	0.0256588	MODIFIER	intergenic_region	MGST1-SLC15A5
5	93611322	rs378962113	0.00213425	0.0618014	MODIFIER	intron_variant	SLC15A5
5	93569520	rs379025782	0.117066	0.00150997	MODIFIER	intergenic_region	MGST1-SLC15A5
5	117251752	rs379051082	1.81992e-08	0.00321011	MODIFIER	intergenic_region	bta-mir-2285o-5-ENSBTAG00000051431
5	93377243	rs379194584	6.24269e-14	0.0109712	MODIFIER	intergenic_region	LMO3-MGST1
5	86684898	rs379233056	0.00105116	0.00442883	MODIFIER	intergenic_region	SOX5-ETNK1
5	117252552	rs379245093	2.14497e-08	0.00274066	MODIFIER	intergenic_region	bta-mir-2285o-5-ENSBTAG00000051431
5	117198524	rs379254986	1.18227e-08	0.00481056	MODIFIER	intron_variant	TBC1D22A
5	93380544	rs379304953	2.91063e-14	0.023276	MODIFIER	intergenic_region	LMO3-MGST1
5	117248827	rs379364912	2.68219e-08	0.00226001	MODIFIER	intergenic_region	bta-mir-2285o-5-ENSBTAG00000051431
5	93422087	rs379501248	2.67596e-14	0.0252434	MODIFIER	intergenic_region	LMO3-MGST1
5	116977011	rs379547002	4.97556e-08	0.00111653	MODIFIER	intron_variant	TBC1D22A
5	86681094	rs379672473	0.000905778	0.00507162	MODIFIER	intergenic_region	SOX5-ETNK1
5	86686973	rs379764757	0.000571357	0.00686317	MODIFIER	intergenic_region	SOX5-ETNK1
5	117253170	rs379856572	1.43789e-08	0.00403458	MODIFIER	intergenic_region	bta-mir-2285o-5-ENSBTAG00000051431
5	93378520	rs379873914	3.75596e-14	0.018108	MODIFIER	intergenic_region	LMO3-MGST1
5	93375422	rs379893391	3.84195e-14	0.0176573	MODIFIER	intergenic_region	LMO3-MGST1
5	117099458	rs380033725	4.30642e-09	0.0132917	MODIFIER	intron_variant	TBC1D22A
5	93387401	rs380037471	4.84313e-14	0.0141076	MODIFIER	intergenic_region	LMO3-MGST1
5	93485980	rs380110548	0.0839959	0.000829293	MODIFIER	intergenic_region	LMO3-MGST1
5	93407375	rs380113565	2.70214e-14	0.0251183	MODIFIER	intergenic_region	LMO3-MGST1
5	117056246	rs380114070	3.0364e-08	0.00200674	MODIFIER	intron_variant	TBC1D22A
5	93377761	rs380149010	3.64725e-15	0.178162	MODIFIER	intergenic_region	LMO3-MGST1
5	86678764	rs380178701	0.000376929	0.0108052	MODIFIER	intergenic_region	SOX5-ETNK1
5	116978132	rs380515769	1.33275e-08	0.00402624	MODIFIER	intron_variant	TBC1D22A
5	117220565	rs380542227	4.85643e-09	0.0116221	MODIFIER	intron_variant	TBC1D22A
5	93372214	rs380558864	2.39999e-14	0.0280544	MODIFIER	intergenic_region	LMO3-MGST1
5	93376113	rs380710821	6.24587e-14	0.0109796	MODIFIER	intergenic_region	LMO3-MGST1
5	116976385	rs380730160	4.81376e-08	0.00115337	MODIFIER	intron_variant	TBC1D22A
5	117058177	rs380746184	3.0364e-08	0.00200674	MODIFIER	intron_variant	TBC1D22A
5	93485173	rs380869450	0.0827694	0.000838725	MODIFIER	intergenic_region	LMO3-MGST1
5	86678875	rs380926483	0.001054	0.00435045	MODIFIER	intergenic_region	SOX5-ETNK1
5	93487052	rs380941065	0.0954173	0.000751792	MODIFIER	intergenic_region	LMO3-MGST1
5	117099819	rs380985121	1.08901e-08	0.00537473	MODIFIER	intron_variant	TBC1D22A
5	93414773	rs381142679	2.67596e-14	0.0252434	MODIFIER	intergenic_region	LMO3-MGST1
5	86679501	rs381170286	0.00128728	0.003673	MODIFIER	intergenic_region	SOX5-ETNK1
5	117068957	rs381201632	2.17958e-08	0.00276818	MODIFIER	intron_variant	TBC1D22A
5	93484738	rs381228873	0.119011	0.000628636	MODIFIER	intergenic_region	LMO3-MGST1
5	117038579	rs381230553	5.78575e-08	0.000990614	MODIFIER	intron_variant	TBC1D22A
5	117254745	rs381316420	1.43789e-08	0.00403458	MODIFIER	intergenic_region	bta-mir-2285o-5-ENSBTAG00000051431
5	86681844	rs381369362	0.00179321	0.00272335	MODIFIER	intergenic_region	SOX5-ETNK1
5	86681256	rs381599001	0.00122046	0.00385764	MODIFIER	intergenic_region	SOX5-ETNK1
5	117248831	rs381738806	2.68219e-08	0.00226001	MODIFIER	intergenic_region	bta-mir-2285o-5-ENSBTAG00000051431
5	117038032	rs381763983	4.08419e-08	0.00150812	MODIFIER	intron_variant	TBC1D22A
5	93377279	rs381822392	6.24269e-14	0.0109712	MODIFIER	intergenic_region	LMO3-MGST1
5	116978495	rs381952967	1.21885e-08	0.00438986	MODIFIER	intron_variant	TBC1D22A
5	93483100	rs381963989	0.0789891	0.000876942	MODIFIER	intergenic_region	LMO3-MGST1
5	93378234	rs382073409	3.31913e-14	0.0204444	MODIFIER	intergenic_region	LMO3-MGST1
5	117252797	rs382119153	1.2914e-08	0.0044794	MODIFIER	intergenic_region	bta-mir-2285o-5-ENSBTAG00000051431
5	93500130	rs382205862	0.129875	0.000587213	MODIFIER	intron_variant	MGST1
5	93478294	rs382217440	0.0170134	0.00311222	MODIFIER	intergenic_region	LMO3-MGST1
5	117255710	rs382243832	1.5143e-08	0.00383604	MODIFIER	intergenic_region	bta-mir-2285o-5-ENSBTAG00000051431
5	93422366	rs382246519	1.77679e-14	0.0377707	MODIFIER	intergenic_region	LMO3-MGST1
5	117251530	rs382262245	1.62772e-08	0.00357674	MODIFIER	intergenic_region	bta-mir-2285o-5-ENSBTAG00000051431
5	93516876	rs382420424	0.0155107	0.011636	MODIFIER	intron_variant	MGST1
5	116976326	rs382491296	4.50377e-08	0.00123029	MODIFIER	intron_variant	TBC1D22A
5	117099462	rs382500901	4.30868e-09	0.0132856	MODIFIER	intron_variant	TBC1D22A
5	93509652	rs382509678	0.103431	0.000712196	MODIFIER	intron_variant	MGST1
5	117251756	rs382596699	1.81992e-08	0.00321011	MODIFIER	intergenic_region	bta-mir-2285o-5-ENSBTAG00000051431
5	86680100	rs382627028	0.00130435	0.00362877	MODIFIER	intergenic_region	SOX5-ETNK1
5	86681776	rs382635635	5.65911e-05	0.0563891	MODIFIER	intergenic_region	SOX5-ETNK1
5	86684830	rs382740559	0.00115108	0.00407265	MODIFIER	intergenic_region	SOX5-ETNK1
5	93375482	rs382780650	3.84195e-14	0.0176573	MODIFIER	intergenic_region	LMO3-MGST1
5	93377114	rs382869352	6.24587e-14	0.0109796	MODIFIER	intergenic_region	LMO3-MGST1
5	86677831	rs383063164	0.00152719	0.0031232	MODIFIER	intergenic_region	SOX5-ETNK1
5	93375172	rs383092139	3.84195e-14	0.0176573	MODIFIER	intergenic_region	LMO3-MGST1
5	86685070	rs383110156	0.00105729	0.00440546	MODIFIER	intergenic_region	SOX5-ETNK1
5	116978670	rs383133304	1.24921e-08	0.00428627	MODIFIER	intron_variant	TBC1D22A
5	116985938	rs383249993	1.00163e-08	0.00544485	MODIFIER	intron_variant	TBC1D22A
5	86687145	rs383255341	0.000628021	0.00673455	MODIFIER	intergenic_region	SOX5-ETNK1
5	86680616	rs383360183	0.00101318	0.00458159	MODIFIER	intergenic_region	SOX5-ETNK1
5	117256089	rs383364953	5.38202e-08	0.0011461	MODIFIER	intergenic_region	bta-mir-2285o-5-ENSBTAG00000051431
5	117240914	rs383433897	3.37588e-08	0.00180859	MODIFIER	intergenic_region	bta-mir-2285o-5-ENSBTAG00000051431
5	93483783	rs383542110	0.0980714	0.000735792	MODIFIER	intergenic_region	LMO3-MGST1
5	111822109	rs383553819	2.09111e-05	0.0102529	MODIFIER	intron_variant	MRTFA
5	116977032	rs383671040	4.243e-08	0.00130312	MODIFIER	intron_variant	TBC1D22A
5	117253487	rs383715633	4.69494e-08	0.00130835	MODIFIER	intergenic_region	bta-mir-2285o-5-ENSBTAG00000051431
5	117253592	rs383774620	1.43789e-08	0.00403458	MODIFIER	intergenic_region	bta-mir-2285o-5-ENSBTAG00000051431
5	93372283	rs383837270	2.71215e-14	0.0248755	MODIFIER	intergenic_region	LMO3-MGST1
5	116976457	rs383883800	4.94564e-08	0.00112337	MODIFIER	intron_variant	TBC1D22A
5	93402546	rs383904439	4.62279e-14	0.0148136	MODIFIER	intergenic_region	LMO3-MGST1
5	117252149	rs384013130	6.26023e-08	0.000989986	MODIFIER	intergenic_region	bta-mir-2285o-5-ENSBTAG00000051431
5	93515236	rs384016750	1.81205e-08	0.232714	MODIFIER	intron_variant	MGST1
5	117251537	rs384055984	1.62772e-08	0.00357674	MODIFIER	intergenic_region	bta-mir-2285o-5-ENSBTAG00000051431
5	93384943	rs384059807	6.00409e-14	0.0114222	MODIFIER	intergenic_region	LMO3-MGST1
5	86681076	rs384191667	0.00122199	0.00384207	MODIFIER	intergenic_region	SOX5-ETNK1
5	117252813	rs384247993	1.43789e-08	0.00403458	MODIFIER	intergenic_region	bta-mir-2285o-5-ENSBTAG00000051431
5	86684833	rs384319358	0.00115108	0.00407265	MODIFIER	intergenic_region	SOX5-ETNK1
5	93375037	rs384348501	2.39999e-14	0.0280544	MODIFIER	intergenic_region	LMO3-MGST1
5	93508690	rs384354015	0.0991561	0.000736184	MODIFIER	intron_variant	MGST1
5	93375123	rs384371434	3.84195e-14	0.0176573	MODIFIER	intergenic_region	LMO3-MGST1
5	117127241	rs384479185	3.54687e-08	0.00169812	MODIFIER	intron_variant	TBC1D22A
5	117249665	rs384767443	5.82285e-08	0.00106197	MODIFIER	intergenic_region	bta-mir-2285o-5-ENSBTAG00000051431
5	93521633	rs384767912	0.00579625	0.00710221	MODIFIER	intergenic_region	MGST1-SLC15A5
5	93521633	rs384767912	0.00579625	0.00710221	MODIFIER	upstream_gene_variant	MGST1
5	93500099	rs384808001	0.154263	0.000513307	MODIFIER	intron_variant	MGST1
5	93611317	rs384808559	0.00213425	0.0618014	MODIFIER	intron_variant	SLC15A5
5	86686971	rs384813162	0.000571357	0.00686317	MODIFIER	intergenic_region	SOX5-ETNK1
5	116975359	rs384844754	5.15657e-08	0.00108107	MODIFIER	intron_variant	TBC1D22A
5	117254892	rs384913841	5.38202e-08	0.0011461	MODIFIER	intergenic_region	bta-mir-2285o-5-ENSBTAG00000051431
5	86701994	rs384992182	0.000816751	0.00554825	MODIFIER	intergenic_region	SOX5-ETNK1
5	117248779	rs385007822	2.69488e-08	0.00221701	MODIFIER	intergenic_region	bta-mir-2285o-5-ENSBTAG00000051431
5	93500182	rs385056381	0.14757	0.000532547	MODIFIER	intron_variant	MGST1
5	93052581	rs385124555	0.100682	0.000693391	MODIFIER	intergenic_region	5S_rRNA-LMO3
5	86678741	rs385147022	0.000187323	0.0207996	MODIFIER	intergenic_region	SOX5-ETNK1
5	86684753	rs385286082	0.000431972	0.00980046	MODIFIER	intergenic_region	SOX5-ETNK1
5	116977010	rs385309838	5.0548e-08	0.00109951	MODIFIER	intron_variant	TBC1D22A
5	93375493	rs385354198	3.84195e-14	0.0176573	MODIFIER	intergenic_region	LMO3-MGST1
5	86677860	rs385385847	0.00180215	0.00268186	MODIFIER	intergenic_region	SOX5-ETNK1
5	116978075	rs385417587	1.17135e-09	0.0399278	MODIFIER	intron_variant	TBC1D22A
5	86680101	rs385432249	0.00130435	0.00362877	MODIFIER	intergenic_region	SOX5-ETNK1
5	86687292	rs385527329	0.000396739	0.0106916	MODIFIER	intergenic_region	SOX5-ETNK1
5	93418900	rs385572125	4.39186e-14	0.0155123	MODIFIER	intergenic_region	LMO3-MGST1
5	116976333	rs385588885	4.50377e-08	0.00123029	MODIFIER	intron_variant	TBC1D22A
5	117253151	rs385592887	1.43152e-08	0.0040517	MODIFIER	intergenic_region	bta-mir-2285o-5-ENSBTAG00000051431
5	111821965	rs385613853	1.80872e-05	0.0117782	MODIFIER	intron_variant	MRTFA
5	86687098	rs385617739	0.00166728	0.0029122	MODIFIER	intergenic_region	SOX5-ETNK1
5	117251771	rs385628311	1.81992e-08	0.00321011	MODIFIER	intergenic_region	bta-mir-2285o-5-ENSBTAG00000051431
5	117220373	rs385633148	2.45368e-08	0.00243421	MODIFIER	intron_variant	TBC1D22A
5	86678588	rs385849025	0.000487683	0.00875316	MODIFIER	intergenic_region	SOX5-ETNK1
5	93483101	rs385862997	0.0789891	0.000876942	MODIFIER	intergenic_region	LMO3-MGST1
5	93386545	rs385892813	4.74526e-14	0.0143862	MODIFIER	intergenic_region	LMO3-MGST1
5	93371973	rs385996574	2.68095e-14	0.0251468	MODIFIER	intergenic_region	LMO3-MGST1
5	93516898	rs386079435	0.0149234	0.0120364	MODIFIER	intron_variant	MGST1
5	93501098	rs41256764	0.131021	0.000583261	MODIFIER	intron_variant	MGST1
5	86675551	rs41577212	0.00118074	0.00397876	MODIFIER	intergenic_region	SOX5-ETNK1
5	86716381	rs41577216	0.00147417	0.00323163	MODIFIER	intergenic_region	SOX5-ETNK1
5	111829131	rs41593859	1.2344e-05	0.0169826	MODIFIER	intron_variant	MRTFA
5	117243391	rs41593898	3.80942e-08	0.00160875	MODIFIER	intergenic_region	bta-mir-2285o-5-ENSBTAG00000051431
5	86687100	rs41625881	0.0011492	0.00406162	MODIFIER	intergenic_region	SOX5-ETNK1
5	86686856	rs41625884	0.000346729	0.0110451	MODIFIER	intergenic_region	SOX5-ETNK1
5	86686721	rs41625885	0.000768436	0.00592052	MODIFIER	intergenic_region	SOX5-ETNK1
5	86686648	rs41625886	0.000991021	0.00467312	MODIFIER	intergenic_region	SOX5-ETNK1
5	86683494	rs42197529	0.00163893	0.00294999	MODIFIER	intergenic_region	SOX5-ETNK1
5	86706298	rs42198434	0.001005	0.00459412	MODIFIER	intergenic_region	SOX5-ETNK1
5	86708822	rs42198435	0.00108808	0.00426974	MODIFIER	intergenic_region	SOX5-ETNK1
5	86718813	rs42198447	0.00129695	0.00362651	MODIFIER	intergenic_region	SOX5-ETNK1
5	86719305	rs42198449	0.00122052	0.00383556	MODIFIER	intergenic_region	SOX5-ETNK1
5	86722199	rs42198463	0.00133184	0.00353881	MODIFIER	intergenic_region	SOX5-ETNK1
5	86726440	rs42198477	0.00120251	0.00389044	MODIFIER	intergenic_region	SOX5-ETNK1
5	86727370	rs42198481	0.00127804	0.00367666	MODIFIER	intergenic_region	SOX5-ETNK1
5	86729123	rs42198488	0.00116433	0.003825	MODIFIER	intergenic_region	SOX5-ETNK1
5	117051031	rs432239046	2.36229e-08	0.00256042	MODIFIER	intron_variant	TBC1D22A
5	117204914	rs432263916	9.40101e-09	0.00617835	MODIFIER	intron_variant	TBC1D22A
5	117226386	rs433476831	1.96548e-08	0.00302037	MODIFIER	intron_variant	TBC1D22A
5	117230940	rs433800831	1.00724e-08	0.00572037	MODIFIER	downstream_gene_variant	bta-mir-2285o-5
5	117230940	rs433800831	1.00724e-08	0.00572037	MODIFIER	intergenic_region	TBC1D22A-bta-mir-2285o-5
5	117230940	rs433800831	1.00724e-08	0.00572037	MODIFIER	downstream_gene_variant	TBC1D22A
5	117239055	rs433823651	4.27895e-08	0.0014172	MODIFIER	intergenic_region	bta-mir-2285o-5-ENSBTAG00000051431
5	117239055	rs433823651	4.27895e-08	0.0014172	MODIFIER	upstream_gene_variant	bta-mir-2285o-5
5	117226503	rs434410372	2.52065e-08	0.00237357	MODIFIER	intron_variant	TBC1D22A
5	117067198	rs434491130	2.39543e-08	0.0025262	MODIFIER	intron_variant	TBC1D22A
5	117086745	rs434671908	4.0911e-08	0.00149906	MODIFIER	intron_variant	TBC1D22A
5	86679667	rs435587958	0.000874126	0.00415242	MODIFIER	intergenic_region	SOX5-ETNK1
5	93517327	rs435958268	0.0234221	0.00254387	MODIFIER	intron_variant	MGST1
5	117065063	rs436875467	2.8158e-08	0.00215934	MODIFIER	intron_variant	TBC1D22A
5	117231065	rs437878761	1.07794e-08	0.00535534	MODIFIER	downstream_gene_variant	bta-mir-2285o-5
5	117231065	rs437878761	1.07794e-08	0.00535534	MODIFIER	downstream_gene_variant	TBC1D22A
5	117231065	rs437878761	1.07794e-08	0.00535534	MODIFIER	intergenic_region	TBC1D22A-bta-mir-2285o-5
5	117239145	rs439011161	1.84839e-08	0.00320891	MODIFIER	intergenic_region	bta-mir-2285o-5-ENSBTAG00000051431
5	117239145	rs439011161	1.84839e-08	0.00320891	MODIFIER	upstream_gene_variant	bta-mir-2285o-5
5	117199013	rs439242366	8.01957e-09	0.00721165	MODIFIER	intron_variant	TBC1D22A
5	117124171	rs440369112	3.18292e-08	0.00188112	MODIFIER	intron_variant	TBC1D22A
5	117207103	rs441402679	8.57735e-09	0.00675583	MODIFIER	intron_variant	TBC1D22A
5	117219976	rs441450973	1.75799e-08	0.00336529	MODIFIER	intron_variant	TBC1D22A
5	117225441	rs441796307	1.77301e-08	0.00333821	MODIFIER	intron_variant	TBC1D22A
5	117063561	rs442524335	3.09114e-09	0.0183526	MODIFIER	intron_variant	TBC1D22A
5	117234259	rs442557861	7.36936e-09	0.00775416	MODIFIER	upstream_gene_variant	bta-mir-2285o-5
5	117234259	rs442557861	7.36936e-09	0.00775416	MODIFIER	downstream_gene_variant	TBC1D22A
5	117234259	rs442557861	7.36936e-09	0.00775416	MODIFIER	intergenic_region	bta-mir-2285o-5-ENSBTAG00000051431
5	93524398	rs442697772	0.00552945	0.0103874	MODIFIER	intergenic_region	MGST1-SLC15A5
5	93524398	rs442697772	0.00552945	0.0103874	MODIFIER	upstream_gene_variant	MGST1
5	93517628	rs442753627	0.0105095	0.00588686	MODIFIER	intron_variant	MGST1
5	117239786	rs443098691	1.59507e-08	0.00370288	MODIFIER	intergenic_region	bta-mir-2285o-5-ENSBTAG00000051431
5	117251808	rs444028598	1.81992e-08	0.00321011	MODIFIER	intergenic_region	bta-mir-2285o-5-ENSBTAG00000051431
5	117229308	rs444474302	1.95442e-08	0.00297892	MODIFIER	downstream_gene_variant	bta-mir-2285o-5
5	117229308	rs444474302	1.95442e-08	0.00297892	MODIFIER	intron_variant	TBC1D22A
5	117239087	rs444543450	2.14577e-08	0.00277658	MODIFIER	intergenic_region	bta-mir-2285o-5-ENSBTAG00000051431
5	117239087	rs444543450	2.14577e-08	0.00277658	MODIFIER	upstream_gene_variant	bta-mir-2285o-5
5	93513214	rs444966827	5.15e-07	0.086504	MODIFIER	intron_variant	MGST1
5	117243644	rs448363782	3.64717e-08	0.00167806	MODIFIER	intergenic_region	bta-mir-2285o-5-ENSBTAG00000051431
5	117234625	rs448370318	8.48924e-09	0.00677131	MODIFIER	downstream_gene_variant	TBC1D22A
5	117234625	rs448370318	8.48924e-09	0.00677131	MODIFIER	intergenic_region	bta-mir-2285o-5-ENSBTAG00000051431
5	117234625	rs448370318	8.48924e-09	0.00677131	MODIFIER	upstream_gene_variant	bta-mir-2285o-5
5	86677815	rs449537043	0.00123878	0.00378641	MODIFIER	intergenic_region	SOX5-ETNK1
5	117203578	rs450239851	1.02203e-08	0.0056961	MODIFIER	intron_variant	TBC1D22A
5	117226990	rs450973970	1.49417e-08	0.0039429	MODIFIER	intron_variant	TBC1D22A
5	117065994	rs451066124	2.67477e-08	0.00226971	MODIFIER	intron_variant	TBC1D22A
5	117238991	rs451496473	2.15919e-08	0.00275901	MODIFIER	intergenic_region	bta-mir-2285o-5-ENSBTAG00000051431
5	117238991	rs451496473	2.15919e-08	0.00275901	MODIFIER	upstream_gene_variant	bta-mir-2285o-5
5	117212186	rs451998630	1.29562e-08	0.00452419	MODIFIER	intron_variant	TBC1D22A
5	93604027	rs452045983	0.00242066	0.0554331	MODIFIER	intron_variant	SLC15A5
5	117074423	rs452236022	7.71616e-09	0.00753894	MODIFIER	intron_variant	TBC1D22A
5	86679648	rs453106778	0.00117972	0.00398089	MODIFIER	intergenic_region	SOX5-ETNK1
5	117208255	rs453526534	1.27933e-08	0.00457966	MODIFIER	intron_variant	TBC1D22A
5	117231295	rs454108517	1.07708e-08	0.00541841	MODIFIER	downstream_gene_variant	TBC1D22A
5	117231295	rs454108517	1.07708e-08	0.00541841	MODIFIER	downstream_gene_variant	bta-mir-2285o-5
5	117231295	rs454108517	1.07708e-08	0.00541841	MODIFIER	intergenic_region	TBC1D22A-bta-mir-2285o-5
5	117073317	rs454433277	3.58542e-09	0.0158727	MODIFIER	intron_variant	TBC1D22A
5	86679677	rs455691439	0.000871097	0.00416577	MODIFIER	intergenic_region	SOX5-ETNK1
5	117239065	rs455732089	2.69137e-08	0.00222034	MODIFIER	intergenic_region	bta-mir-2285o-5-ENSBTAG00000051431
5	117239065	rs455732089	2.69137e-08	0.00222034	MODIFIER	upstream_gene_variant	bta-mir-2285o-5
5	93515242	rs455880006	0.00397242	0.0148055	MODIFIER	intron_variant	MGST1
5	117217681	rs456401660	1.58452e-08	0.00372103	MODIFIER	intron_variant	TBC1D22A
5	117239113	rs456614479	1.66929e-08	0.00354334	MODIFIER	intergenic_region	bta-mir-2285o-5-ENSBTAG00000051431
5	117239113	rs456614479	1.66929e-08	0.00354334	MODIFIER	upstream_gene_variant	bta-mir-2285o-5
5	117247562	rs457205136	3.01609e-08	0.00201725	MODIFIER	intergenic_region	bta-mir-2285o-5-ENSBTAG00000051431
5	117198236	rs457443127	8.01201e-09	0.00721563	MODIFIER	intron_variant	TBC1D22A
5	117162092	rs458211294	5.24242e-08	0.00114446	MODIFIER	intron_variant	TBC1D22A
5	117232857	rs460128598	6.34666e-09	0.00895122	MODIFIER	downstream_gene_variant	bta-mir-2285o-5
5	117232857	rs460128598	6.34666e-09	0.00895122	MODIFIER	downstream_gene_variant	TBC1D22A
5	117232857	rs460128598	6.34666e-09	0.00895122	MODIFIER	intergenic_region	TBC1D22A-bta-mir-2285o-5
5	117251825	rs462694851	1.81992e-08	0.00321011	MODIFIER	intergenic_region	bta-mir-2285o-5-ENSBTAG00000051431
5	93629701	rs463007442	0.171826	0.00128302	MODIFIER	intron_variant	SLC15A5
5	117237541	rs463947545	1.10763e-08	0.00526888	MODIFIER	upstream_gene_variant	bta-mir-2285o-5
5	117237541	rs463947545	1.10763e-08	0.00526888	MODIFIER	intergenic_region	bta-mir-2285o-5-ENSBTAG00000051431
5	117217229	rs466714707	1.08242e-08	0.00538889	MODIFIER	intron_variant	TBC1D22A
5	117105327	rs467315035	2.69344e-09	0.0192506	MODIFIER	intron_variant	TBC1D22A
5	117019456	rs467446298	8.6925e-09	0.00649554	MODIFIER	intron_variant	TBC1D22A
5	93515249	rs467911832	3.59269e-07	0.122575	MODIFIER	intron_variant	MGST1
5	117238939	rs469219060	3.58343e-08	0.00168321	MODIFIER	upstream_gene_variant	bta-mir-2285o-5
5	117238939	rs469219060	3.58343e-08	0.00168321	MODIFIER	intergenic_region	bta-mir-2285o-5-ENSBTAG00000051431
5	117076398	rs469337849	5.81222e-08	0.00101006	MODIFIER	intron_variant	TBC1D22A
5	93483314	rs471688819	0.0891058	0.00079476	MODIFIER	intergenic_region	LMO3-MGST1
5	117202511	rs471740183	1.02203e-08	0.0056961	MODIFIER	intron_variant	TBC1D22A
5	93522496	rs472837480	0.00725951	0.00742223	MODIFIER	upstream_gene_variant	MGST1
5	93522496	rs472837480	0.00725951	0.00742223	MODIFIER	intergenic_region	MGST1-SLC15A5
5	117099447	rs473523152	4.43649e-09	0.0129127	MODIFIER	intron_variant	TBC1D22A
5	117251791	rs473792293	1.81992e-08	0.00321011	MODIFIER	intergenic_region	bta-mir-2285o-5-ENSBTAG00000051431
5	117217484	rs473952080	2.47432e-08	0.00242033	MODIFIER	intron_variant	TBC1D22A
5	117226605	rs474558235	1.39557e-08	0.00421373	MODIFIER	intron_variant	TBC1D22A
5	117237168	rs474584754	1.25303e-08	0.00467095	MODIFIER	intergenic_region	bta-mir-2285o-5-ENSBTAG00000051431
5	117237168	rs474584754	1.25303e-08	0.00467095	MODIFIER	upstream_gene_variant	bta-mir-2285o-5
5	93521565	rs475066811	0.00274376	0.0181146	MODIFIER	upstream_gene_variant	MGST1
5	93521565	rs475066811	0.00274376	0.0181146	MODIFIER	intergenic_region	MGST1-SLC15A5
5	117235124	rs475281560	1.47878e-08	0.00394834	MODIFIER	intergenic_region	bta-mir-2285o-5-ENSBTAG00000051431
5	117235124	rs475281560	1.47878e-08	0.00394834	MODIFIER	upstream_gene_variant	bta-mir-2285o-5
5	117235124	rs475281560	1.47878e-08	0.00394834	MODIFIER	downstream_gene_variant	TBC1D22A
5	117067605	rs475734795	3.06208e-08	0.00199063	MODIFIER	intron_variant	TBC1D22A
5	93517620	rs475880181	0.0105095	0.00588686	MODIFIER	intron_variant	MGST1
5	117072449	rs476177558	1.84964e-09	0.0302599	MODIFIER	intron_variant	TBC1D22A
5	117219594	rs476499277	1.9165e-08	0.00309362	MODIFIER	intron_variant	TBC1D22A
5	117221964	rs477214174	1.39656e-08	0.00420861	MODIFIER	intron_variant	TBC1D22A
5	93628903	rs478241648	0.18501	0.00121428	MODIFIER	intron_variant	SLC15A5
5	117228256	rs478329786	1.51796e-08	0.00388213	MODIFIER	intron_variant	TBC1D22A
5	117238820	rs479107865	1.84693e-08	0.00321146	MODIFIER	upstream_gene_variant	bta-mir-2285o-5
5	117238820	rs479107865	1.84693e-08	0.00321146	MODIFIER	intergenic_region	bta-mir-2285o-5-ENSBTAG00000051431
5	86677837	rs479780113	0.001655	0.00290041	MODIFIER	intergenic_region	SOX5-ETNK1
5	117162112	rs480092321	5.24242e-08	0.00114446	MODIFIER	intron_variant	TBC1D22A
5	117238911	rs480349534	1.71141e-08	0.00345874	MODIFIER	intergenic_region	bta-mir-2285o-5-ENSBTAG00000051431
5	117238911	rs480349534	1.71141e-08	0.00345874	MODIFIER	upstream_gene_variant	bta-mir-2285o-5
5	117221476	rs481753436	1.83759e-08	0.00322168	MODIFIER	intron_variant	TBC1D22A
5	117212938	rs481775967	1.03593e-08	0.00562376	MODIFIER	intron_variant	TBC1D22A
5	117235839	rs482384526	1.46256e-08	0.00399302	MODIFIER	intergenic_region	bta-mir-2285o-5-ENSBTAG00000051431
5	117235839	rs482384526	1.46256e-08	0.00399302	MODIFIER	upstream_gene_variant	bta-mir-2285o-5
5	117238936	rs515735486	3.99707e-08	0.00151397	MODIFIER	intergenic_region	bta-mir-2285o-5-ENSBTAG00000051431
5	117238936	rs515735486	3.99707e-08	0.00151397	MODIFIER	upstream_gene_variant	bta-mir-2285o-5
5	116975302	rs517522164	2.52285e-08	0.00215807	MODIFIER	intron_variant	TBC1D22A
5	93604024	rs517587228	0.00242066	0.0554331	MODIFIER	intron_variant	SLC15A5
5	117239064	rs517679801	2.69137e-08	0.00222034	MODIFIER	intergenic_region	bta-mir-2285o-5-ENSBTAG00000051431
5	117239064	rs517679801	2.69137e-08	0.00222034	MODIFIER	upstream_gene_variant	bta-mir-2285o-5
5	93522293	rs517716611	0.0694543	0.000973724	MODIFIER	upstream_gene_variant	MGST1
5	93522293	rs517716611	0.0694543	0.000973724	MODIFIER	intergenic_region	MGST1-SLC15A5
5	117099409	rs517800729	5.41446e-09	0.0106252	MODIFIER	intron_variant	TBC1D22A
5	93631964	rs521396337	0.100572	0.00193324	MODIFIER	intron_variant	SLC15A5
5	116975305	rs521465769	2.52285e-08	0.00215807	MODIFIER	intron_variant	TBC1D22A
5	117251776	rs521663891	1.81992e-08	0.00321011	MODIFIER	intergenic_region	bta-mir-2285o-5-ENSBTAG00000051431
5	93515833	rs521781290	5.62386e-08	0.0772353	MODIFIER	intron_variant	MGST1
5	93507289	rs522884614	0.0261293	0.00180116	MODIFIER	intron_variant	MGST1
5	86678174	rs524157567	0.00166069	0.00286771	MODIFIER	intergenic_region	SOX5-ETNK1
5	93613705	rs524995707	0.0239269	0.00710611	MODIFIER	intron_variant	SLC15A5
5	117237029	rs717732885	4.54411e-09	0.0125216	MODIFIER	upstream_gene_variant	bta-mir-2285o-5
5	117237029	rs717732885	4.54411e-09	0.0125216	MODIFIER	intergenic_region	bta-mir-2285o-5-ENSBTAG00000051431
5	117068825	rs721182143	3.66629e-08	0.00167262	MODIFIER	intron_variant	TBC1D22A
5	117223424	rs722968498	1.9108e-08	0.00310371	MODIFIER	intron_variant	TBC1D22A
5	117236759	rs723561155	6.33794e-09	0.00904857	MODIFIER	intergenic_region	bta-mir-2285o-5-ENSBTAG00000051431
5	117236759	rs723561155	6.33794e-09	0.00904857	MODIFIER	upstream_gene_variant	bta-mir-2285o-5
5	86688391	rs730540537	0.000771807	0.00589451	MODIFIER	intergenic_region	SOX5-ETNK1
5	86696345	rs730728877	0.00182008	0.0026675	MODIFIER	intergenic_region	SOX5-ETNK1
5	93500797	rs730842744	0.123892	0.000607966	MODIFIER	intron_variant	MGST1
5	93522152	rs797932951	0.127339	0.00062775	MODIFIER	intergenic_region	MGST1-SLC15A5
5	93522152	rs797932951	0.127339	0.00062775	MODIFIER	upstream_gene_variant	MGST1
5	93514509	rs798757320	0.00335919	0.0171984	MODIFIER	intron_variant	MGST1
5	86686970	rs799070034	0.000499595	0.00777592	MODIFIER	intergenic_region	SOX5-ETNK1
5	117239071	rs800587808	1.70856e-08	0.00346389	MODIFIER	upstream_gene_variant	bta-mir-2285o-5
5	117239071	rs800587808	1.70856e-08	0.00346389	MODIFIER	intergenic_region	bta-mir-2285o-5-ENSBTAG00000051431
5	93522181	rs800935394	0.0713824	0.000915399	MODIFIER	upstream_gene_variant	MGST1
5	93522181	rs800935394	0.0713824	0.000915399	MODIFIER	intergenic_region	MGST1-SLC15A5
5	93521777	rs875992577	0.0736658	0.000857386	MODIFIER	intergenic_region	MGST1-SLC15A5
5	93521777	rs875992577	0.0736658	0.000857386	MODIFIER	upstream_gene_variant	MGST1
5	93521839	rs876007487	0.0125069	0.00365389	MODIFIER	upstream_gene_variant	MGST1
5	93521839	rs876007487	0.0125069	0.00365389	MODIFIER	intergenic_region	MGST1-SLC15A5
5	117138583	rs876034937	4.88486e-08	0.00124536	MODIFIER	intron_variant	TBC1D22A
5	93521778	rs876093294	0.0771646	0.000826912	MODIFIER	intergenic_region	MGST1-SLC15A5
5	93521778	rs876093294	0.0771646	0.000826912	MODIFIER	upstream_gene_variant	MGST1
5	93521800	rs876289630	0.0689266	0.00088244	MODIFIER	upstream_gene_variant	MGST1
5	93521800	rs876289630	0.0689266	0.00088244	MODIFIER	intergenic_region	MGST1-SLC15A5
5	93522059	rs876550744	0.00136437	0.036222	MODIFIER	upstream_gene_variant	MGST1
5	93522059	rs876550744	0.00136437	0.036222	MODIFIER	intergenic_region	MGST1-SLC15A5
5	86679067		0.00113125	0.00380996	MODIFIER	intergenic_region	SOX5-ETNK1
5	86681135		0.000891859	0.00513642	MODIFIER	intergenic_region	SOX5-ETNK1
5	86684761		0.000498424	0.00857296	MODIFIER	intergenic_region	SOX5-ETNK1
5	86688031		0.000469899	0.00929032	MODIFIER	intergenic_region	SOX5-ETNK1
5	86720811		0.00159946	0.00298091	MODIFIER	intergenic_region	SOX5-ETNK1
5	86724519		0.00131835	0.00323136	MODIFIER	intergenic_region	SOX5-ETNK1
5	86724520		0.00173727	0.00270213
5	86724521		0.00115643	0.00403261	MODIFIER	intergenic_region	SOX5-ETNK1
5	86728474		0.00112085	0.00415873	MODIFIER	intergenic_region	SOX5-ETNK1
5	88405168		1.51382e-22	0.342702	MODIFIER	intron_variant	ABCC9
5	93373354		2.91448e-14	0.0231435	MODIFIER	intergenic_region	LMO3-MGST1
5	93377737		1.20326e-14	0.0548242	MODIFIER	intergenic_region	LMO3-MGST1
5	93377760		6.76378e-15	0.0967057	MODIFIER	intergenic_region	LMO3-MGST1
5	93496872		0.134645	0.000571164	MODIFIER	intergenic_region	LMO3-MGST1
5	93496872		0.134645	0.000571164	MODIFIER	downstream_gene_variant	MGST1
5	93498042		0.145079	0.000539576	MODIFIER	intron_variant	MGST1
5	93509584		0.00524762	0.0109783	MODIFIER	intron_variant	MGST1
5	93509653		0.103431	0.000712196
5	93512574		0.00524466	0.0107558	MODIFIER	intron_variant	MGST1
5	93512633		0.00503732	0.0111569	MODIFIER	intron_variant	MGST1
5	93512727		0.00295783	0.0187717	MODIFIER	intron_variant	MGST1
5	93512760		0.00436616	0.0132104	MODIFIER	intron_variant	MGST1
5	93512771		0.00338608	0.0165994	MODIFIER	intron_variant	MGST1
5	93512932		0.228557	0.00129938	MODIFIER	intron_variant	MGST1
5	93512939		0.23249	0.00128326	MODIFIER	intron_variant	MGST1
5	93512940		0.23249	0.00128326	MODIFIER	intron_variant	MGST1
5	93514531		0.00311388	0.0184132
5	93516413		0.0589365	0.00347278	MODIFIER	intron_variant	MGST1
5	93517093		0.0284043	0.00176506	MODIFIER	intron_variant	MGST1
5	93522828		0.0107428	0.00533128	MODIFIER	upstream_gene_variant	MGST1
5	93522828		0.0107428	0.00533128	MODIFIER	intergenic_region	MGST1-SLC15A5
5	93524821		0.00486555	0.0116285	MODIFIER	upstream_gene_variant	MGST1
5	93524821		0.00486555	0.0116285	MODIFIER	intergenic_region	MGST1-SLC15A5
5	93564624		0.064594	0.00103708	MODIFIER	intergenic_region	MGST1-SLC15A5
5	93570502		0.109614	0.00159091	MODIFIER	intergenic_region	MGST1-SLC15A5
5	93610547		0.00671567	0.0191701	MODIFIER	intron_variant	SLC15A5
5	93618640		0.0293559	0.00655116	MODIFIER	intron_variant	SLC15A5
5	93629702		0.171826	0.00128302
5	93630912		0.183594	0.00122143	MODIFIER	intron_variant	SLC15A5
5	93631077		0.138078	0.00140103	MODIFIER	intron_variant	SLC15A5
5	93632236		5.27253e-08	0.735968
5	93637108		0.171625	0.00124515	MODIFIER	intron_variant	SLC15A5
5	111947539		3.85835e-05	0.00534522	MODIFIER	intergenic_region	MRTFA-ENSBTAG00000042762
5	117019438		2.12512e-08	0.00271251	MODIFIER	intron_variant	TBC1D22A
5	117021573		6.26038e-08	0.000995726	MODIFIER	intron_variant	TBC1D22A
5	117021577		6.26038e-08	0.000995726
5	117021581		6.26038e-08	0.000995726
5	117021588		6.26038e-08	0.000995726
5	117021589		6.26038e-08	0.000995726
5	117058574		5.99851e-08	0.00102971	MODIFIER	intron_variant	TBC1D22A
5	117074542		5.75228e-09	0.00981424	MODIFIER	intron_variant	TBC1D22A
5	117105328		2.69344e-09	0.0192506
5	117177103		4.52577e-08	0.00136271
5	117212976		1.11087e-08	0.00525434	MODIFIER	intron_variant	TBC1D22A
5	117220301		2.52395e-08	0.00234776	MODIFIER	intron_variant	TBC1D22A
5	117236504		4.857e-09	0.0117214	MODIFIER	intergenic_region	bta-mir-2285o-5-ENSBTAG00000051431
5	117236504		4.857e-09	0.0117214	MODIFIER	upstream_gene_variant	bta-mir-2285o-5
5	117252001		1.69296e-08	0.00344319
5	117252008		1.69296e-08	0.00344319
5	117252009		1.69296e-08	0.00344319
5	117253595		1.43789e-08	0.00403458
5	117253598		1.59978e-08	0.00363927
5	117254104		1.236e-08	0.00467294
5	117256093		2.0244e-08	0.00292188	MODIFIER	intergenic_region	bta-mir-2285o-5-ENSBTAG00000051431
6	85439794	rs108954557	7.96433e-07	0.00857841	MODIFIER	intergenic_region	CSN1S1-CSN2
6	86847656	rs108966017	0.252073	0.00156137	MODIFIER	intergenic_region	SLC4A4-GC
6	86861305	rs108985586	0.309896	0.00135707	MODIFIER	intergenic_region	SLC4A4-GC
6	87120848	rs108986405	0.00126602	0.00579758	MODIFIER	intergenic_region	GC-NPFFR2
6	87090740	rs108988814	0.611794	0.00118869	MODIFIER	intergenic_region	GC-NPFFR2
6	86844425	rs109000855	0.412155	0.00105443	MODIFIER	intergenic_region	SLC4A4-GC
6	86863341	rs109032744	0.246799	0.00159033	MODIFIER	intergenic_region	SLC4A4-GC
6	86839910	rs109042590	0.410722	0.00105655	MODIFIER	intergenic_region	SLC4A4-GC
6	86874669	rs109043688	0.235377	0.00164224	MODIFIER	intergenic_region	SLC4A4-GC
6	86863245	rs109044048	0.251034	0.00156606	MODIFIER	intergenic_region	SLC4A4-GC
6	86861464	rs109044306	0.246799	0.00159033	MODIFIER	intergenic_region	SLC4A4-GC
6	87155919	rs109066341	0.0537422	0.000184879	MODIFIER	intergenic_region	GC-NPFFR2
6	86843399	rs109073956	0.404141	0.00106631	MODIFIER	intergenic_region	SLC4A4-GC
6	86851415	rs109106720	0.252073	0.00156137	MODIFIER	intergenic_region	SLC4A4-GC
6	86874960	rs109108802	0.246799	0.00159033	MODIFIER	intergenic_region	SLC4A4-GC
6	87136752	rs109127879	0.00261654	0.00296231	MODIFIER	intergenic_region	GC-NPFFR2
6	86839974	rs109141097	0.410722	0.00105655	MODIFIER	intergenic_region	SLC4A4-GC
6	87087187	rs109159956	0.663859	0.00114911	MODIFIER	intergenic_region	GC-NPFFR2
6	86872862	rs109171444	0.244505	0.00160058	MODIFIER	intergenic_region	SLC4A4-GC
6	86845855	rs109172786	0.252073	0.00156137	MODIFIER	intergenic_region	SLC4A4-GC
6	86848645	rs109181685	0.2629	0.00151636	MODIFIER	intergenic_region	SLC4A4-GC
6	87103230	rs109192349	0.637308	0.00116797	MODIFIER	intergenic_region	GC-NPFFR2
6	86861205	rs109216531	0.246799	0.00159033	MODIFIER	intergenic_region	SLC4A4-GC
6	86838756	rs109229150	0.410722	0.00105655	MODIFIER	intergenic_region	SLC4A4-GC
6	86870605	rs109234988	0.246799	0.00159033	MODIFIER	intergenic_region	SLC4A4-GC
6	87078481	rs109235295	0.611794	0.00118869	MODIFIER	intergenic_region	GC-NPFFR2
6	86864356	rs109236523	0.246799	0.00159033	MODIFIER	intergenic_region	SLC4A4-GC
6	87090012	rs109268190	0.611794	0.00118869	MODIFIER	intergenic_region	GC-NPFFR2
6	87102287	rs109284888	0.558932	0.00124001	MODIFIER	intergenic_region	GC-NPFFR2
6	86855599	rs109293942	0.252073	0.00156137	MODIFIER	intergenic_region	SLC4A4-GC
6	86862020	rs109299487	0.244384	0.00160139	MODIFIER	intergenic_region	SLC4A4-GC
6	86854072	rs109300875	0.2663	0.00150315	MODIFIER	intergenic_region	SLC4A4-GC
6	86870712	rs109316157	0.205496	0.00181338	MODIFIER	intergenic_region	SLC4A4-GC
6	87136830	rs109333907	0.00231639	0.00331176	MODIFIER	intergenic_region	GC-NPFFR2
6	86873778	rs109357836	0.260871	0.00153016	MODIFIER	intergenic_region	SLC4A4-GC
6	87090539	rs109365014	0.611794	0.00118869	MODIFIER	intergenic_region	GC-NPFFR2
6	86844047	rs109376920	0.410432	0.00105676	MODIFIER	intergenic_region	SLC4A4-GC
6	86872568	rs109381544	0.246799	0.00159033	MODIFIER	intergenic_region	SLC4A4-GC
6	87410139	rs109387693	0.0605773	0.000172721	MODIFIER	intergenic_region	NPFFR2-ADAMTS3
6	86846324	rs109407684	0.273033	0.00147734	MODIFIER	intergenic_region	SLC4A4-GC
6	86858590	rs109416379	0.246799	0.00159033	MODIFIER	intergenic_region	SLC4A4-GC
6	89939284	rs109434362	0.306467	0.00113834	MODIFIER	intron_variant	PARM1
6	86873997	rs109442244	0.249421	0.00157831	MODIFIER	intergenic_region	SLC4A4-GC
6	86840698	rs109443723	0.410722	0.00105655	MODIFIER	intergenic_region	SLC4A4-GC
6	86844553	rs109451495	0.409227	0.0010589	MODIFIER	intergenic_region	SLC4A4-GC
6	86860888	rs109460845	0.246799	0.00159033	MODIFIER	intergenic_region	SLC4A4-GC
6	86872553	rs109485723	0.246799	0.00159033	MODIFIER	intergenic_region	SLC4A4-GC
6	87086386	rs109511077	0.663859	0.00114911	MODIFIER	intergenic_region	GC-NPFFR2
6	86863513	rs109534350	0.250498	0.00157379	MODIFIER	intergenic_region	SLC4A4-GC
6	86875219	rs109537258	0.246799	0.00159033	MODIFIER	intergenic_region	SLC4A4-GC
6	86859420	rs109538731	0.272916	0.00147797	MODIFIER	intergenic_region	SLC4A4-GC
6	86868312	rs109558996	0.243847	0.00160363	MODIFIER	intergenic_region	SLC4A4-GC
6	86840428	rs109569609	0.412427	0.00105389	MODIFIER	intergenic_region	SLC4A4-GC
6	87080314	rs109590923	8.02851e-19	0.0605488	MODIFIER	intergenic_region	GC-NPFFR2
6	86862450	rs109603673	0.260871	0.00153016	MODIFIER	intergenic_region	SLC4A4-GC
6	87110014	rs109626985	0.00507884	0.00148783	MODIFIER	intergenic_region	GC-NPFFR2
6	87141034	rs109634046	0.00367249	0.00216105	MODIFIER	intergenic_region	GC-NPFFR2
6	86872778	rs109638124	0.243847	0.00160363	MODIFIER	intergenic_region	SLC4A4-GC
6	87090398	rs109654597	0.611794	0.00118869	MODIFIER	intergenic_region	GC-NPFFR2
6	87078512	rs109676444	0.663094	0.00114969	MODIFIER	intergenic_region	GC-NPFFR2
6	86862134	rs109679755	0.244904	0.00159906	MODIFIER	intergenic_region	SLC4A4-GC
6	85439356	rs109685975	1.02562e-06	0.00671763	MODIFIER	intergenic_region	CSN1S1-CSN2
6	86840669	rs109687574	0.41083	0.0010563	MODIFIER	intergenic_region	SLC4A4-GC
6	86843507	rs109687942	0.412084	0.00105445	MODIFIER	intergenic_region	SLC4A4-GC
6	87141036	rs109688535	0.00367249	0.00216105	MODIFIER	intergenic_region	GC-NPFFR2
6	87102842	rs109692450	0.617914	0.00118337	MODIFIER	intergenic_region	GC-NPFFR2
6	87155699	rs109709079	0.0527915	0.000187643	MODIFIER	intergenic_region	GC-NPFFR2
6	86875401	rs109733280	0.26052	0.00153161	MODIFIER	intergenic_region	SLC4A4-GC
6	86862949	rs109734333	0.246799	0.00159033	MODIFIER	intergenic_region	SLC4A4-GC
6	86838417	rs109754800	0.410722	0.00105655	MODIFIER	intergenic_region	SLC4A4-GC
6	86872146	rs109757454	0.250348	0.00157457	MODIFIER	intergenic_region	SLC4A4-GC
6	85452536	rs109780890	9.02046e-07	0.00761169	MODIFIER	intron_variant	CSN2
6	86873785	rs109801466	0.260871	0.00153016	MODIFIER	intergenic_region	SLC4A4-GC
6	86846600	rs109803320	0.247008	0.00158358	MODIFIER	intergenic_region	SLC4A4-GC
6	86861714	rs109827275	0.247876	0.00158543	MODIFIER	intergenic_region	SLC4A4-GC
6	86855500	rs109837336	0.246799	0.00159033	MODIFIER	intergenic_region	SLC4A4-GC
6	86874872	rs109843183	0.246799	0.00159033	MODIFIER	intergenic_region	SLC4A4-GC
6	86878325	rs109846405	0.241152	0.00161615	MODIFIER	intergenic_region	SLC4A4-GC
6	86844173	rs109851160	0.407603	0.00106138	MODIFIER	intergenic_region	SLC4A4-GC
6	89925604	rs109866725	0.309067	0.00113787	MODIFIER	intron_variant	PARM1
6	89925604	rs109866725	0.309067	0.00113787	MODIFIER	upstream_gene_variant	PARM1
6	87032043	rs109870642	3.42804e-19	0.139978	MODIFIER	intergenic_region	GC-NPFFR2
6	86838613	rs109882153	0.410722	0.00105655	MODIFIER	intergenic_region	SLC4A4-GC
6	86845063	rs109885845	0.371283	0.00112295	MODIFIER	intergenic_region	SLC4A4-GC
6	86859500	rs109885874	0.2663	0.00150315	MODIFIER	intergenic_region	SLC4A4-GC
6	89917806	rs109893189	0.27901	0.0012161	MODIFIER	intron_variant	PARM1
6	86838313	rs109893875	0.410722	0.00105655	MODIFIER	intergenic_region	SLC4A4-GC
6	86844723	rs109905120	0.397016	0.00107867	MODIFIER	intergenic_region	SLC4A4-GC
6	86874149	rs109922597	0.239738	0.00162303	MODIFIER	intergenic_region	SLC4A4-GC
6	86839347	rs109923114	0.410722	0.00105655	MODIFIER	intergenic_region	SLC4A4-GC
6	86845992	rs109923817	0.252073	0.00156137	MODIFIER	intergenic_region	SLC4A4-GC
6	86865241	rs109924475	0.249636	0.00157721	MODIFIER	intergenic_region	SLC4A4-GC
6	86859292	rs109926452	0.252029	0.00156177	MODIFIER	intergenic_region	SLC4A4-GC
6	86866649	rs109935951	0.304107	0.00137416	MODIFIER	intergenic_region	SLC4A4-GC
6	86875068	rs109957848	0.249623	0.00157706	MODIFIER	intergenic_region	SLC4A4-GC
6	86863604	rs109960135	0.2663	0.00150315	MODIFIER	intergenic_region	SLC4A4-GC
6	86839921	rs109963582	0.410722	0.00105655	MODIFIER	intergenic_region	SLC4A4-GC
6	86873316	rs109966478	0.257801	0.00154259	MODIFIER	intergenic_region	SLC4A4-GC
6	86878268	rs109967090	0.246799	0.00159033	MODIFIER	intergenic_region	SLC4A4-GC
6	86844150	rs109983106	0.407603	0.00106138	MODIFIER	intergenic_region	SLC4A4-GC
6	87103153	rs110037782	0.581142	0.00121724	MODIFIER	intergenic_region	GC-NPFFR2
6	86877953	rs110044271	0.253216	0.00156177	MODIFIER	intergenic_region	SLC4A4-GC
6	86872670	rs110044744	0.243847	0.00160363	MODIFIER	intergenic_region	SLC4A4-GC
6	86845053	rs110058630	0.407603	0.00106138	MODIFIER	intergenic_region	SLC4A4-GC
6	85438122	rs110068670	6.99207e-07	0.00972043	MODIFIER	intergenic_region	CSN1S1-CSN2
6	86868140	rs110086578	0.251362	0.00157052	MODIFIER	intergenic_region	SLC4A4-GC
6	87087569	rs110104342	0.648972	0.00115873	MODIFIER	intergenic_region	GC-NPFFR2
6	89565038	rs110105240	0.00713033	0.0246172	MODIFIER	intergenic_region	AREG-BTC
6	86869880	rs110112983	0.243922	0.00160255	MODIFIER	intergenic_region	SLC4A4-GC
6	86877612	rs110118590	0.241604	0.00161407	MODIFIER	intergenic_region	SLC4A4-GC
6	86867431	rs110120099	0.299891	0.001387	MODIFIER	intergenic_region	SLC4A4-GC
6	87033142	rs110121930	4.91452e-19	0.0981564	MODIFIER	intergenic_region	GC-NPFFR2
6	87090006	rs110138366	0.611794	0.00118869	MODIFIER	intergenic_region	GC-NPFFR2
6	86874076	rs110140004	0.2444	0.00160061	MODIFIER	intergenic_region	SLC4A4-GC
6	87084524	rs110152546	0.611794	0.00118869	MODIFIER	intergenic_region	GC-NPFFR2
6	87078459	rs110160260	0.611794	0.00118869	MODIFIER	intergenic_region	GC-NPFFR2
6	86844389	rs110167093	0.407603	0.00106138	MODIFIER	intergenic_region	SLC4A4-GC
6	87102774	rs110172041	0.618784	0.00118124	MODIFIER	intergenic_region	GC-NPFFR2
6	86874875	rs110189128	0.246799	0.00159033	MODIFIER	intergenic_region	SLC4A4-GC
6	86848340	rs110189333	0.252073	0.00156137	MODIFIER	intergenic_region	SLC4A4-GC
6	86838594	rs110191884	0.410722	0.00105655	MODIFIER	intergenic_region	SLC4A4-GC
6	86869628	rs110207630	0.253216	0.00156177	MODIFIER	intergenic_region	SLC4A4-GC
6	85443893	rs110217592	1.00971e-06	0.00682805	MODIFIER	intergenic_region	CSN1S1-CSN2
6	86875335	rs110222969	0.246799	0.00159033	MODIFIER	intergenic_region	SLC4A4-GC
6	86878416	rs110252285	0.244178	0.00160186	MODIFIER	intergenic_region	SLC4A4-GC
6	86873798	rs110259111	0.269115	0.00149761	MODIFIER	intergenic_region	SLC4A4-GC
6	86863159	rs110262562	0.246799	0.00159033	MODIFIER	intergenic_region	SLC4A4-GC
6	87090421	rs110266128	0.611794	0.00118869	MODIFIER	intergenic_region	GC-NPFFR2
6	86846525	rs110266952	0.247008	0.00158358	MODIFIER	intergenic_region	SLC4A4-GC
6	87094481	rs110271767	0.611794	0.00118869	MODIFIER	intergenic_region	GC-NPFFR2
6	87090584	rs110297988	0.611794	0.00118869	MODIFIER	intergenic_region	GC-NPFFR2
6	86873506	rs110302756	0.246461	0.00159188	MODIFIER	intergenic_region	SLC4A4-GC
6	86877938	rs110310758	0.253216	0.00156177	MODIFIER	intergenic_region	SLC4A4-GC
6	87135614	rs110346098	0.00271909	0.00286077	MODIFIER	intergenic_region	GC-NPFFR2
6	87087277	rs110351467	0.663859	0.00114911	MODIFIER	intergenic_region	GC-NPFFR2
6	87078273	rs110352824	0.611794	0.00118869	MODIFIER	intergenic_region	GC-NPFFR2
6	87087235	rs110371680	0.663859	0.00114911	MODIFIER	intergenic_region	GC-NPFFR2
6	86873929	rs110378783	0.250348	0.00157457	MODIFIER	intergenic_region	SLC4A4-GC
6	86877334	rs110380398	0.246799	0.00159033	MODIFIER	intergenic_region	SLC4A4-GC
6	86842861	rs110381808	0.410722	0.00105655	MODIFIER	intergenic_region	SLC4A4-GC
6	89954010	rs110397062	0.308157	0.00113774	MODIFIER	intron_variant	PARM1
6	85437683	rs110400525	1.79152e-08	0.328663	MODIFIER	intergenic_region	CSN1S1-CSN2
6	86845920	rs110405770	0.26232	0.00151825	MODIFIER	intergenic_region	SLC4A4-GC
6	86878297	rs110407537	0.246799	0.00159033	MODIFIER	intergenic_region	SLC4A4-GC
6	85445513	rs110410005	8.99551e-07	0.00763175	MODIFIER	intergenic_region	CSN1S1-CSN2
6	85445513	rs110410005	8.99551e-07	0.00763175	MODIFIER	downstream_gene_variant	CSN2
6	87080652	rs110412392	0.611794	0.00118869	MODIFIER	intergenic_region	GC-NPFFR2
6	86870719	rs110416608	0.205496	0.00181338	MODIFIER	intergenic_region	SLC4A4-GC
6	86868514	rs110430861	0.246799	0.00159033	MODIFIER	intergenic_region	SLC4A4-GC
6	86870863	rs110435690	0.246748	0.00159047	MODIFIER	intergenic_region	SLC4A4-GC
6	86860005	rs110440499	0.247008	0.00158358	MODIFIER	intergenic_region	SLC4A4-GC
6	86859974	rs110446468	0.211675	0.00176604	MODIFIER	intergenic_region	SLC4A4-GC
6	86867872	rs110466623	0.329261	0.00130386	MODIFIER	intergenic_region	SLC4A4-GC
6	86845578	rs110467730	0.252073	0.00156137	MODIFIER	intergenic_region	SLC4A4-GC
6	86874157	rs110468923	0.239738	0.00162303	MODIFIER	intergenic_region	SLC4A4-GC
6	86860291	rs110527224	0.246799	0.00159033	MODIFIER	intergenic_region	SLC4A4-GC
6	85453291	rs110564693	8.72283e-07	0.00786184	MODIFIER	intron_variant	CSN2
6	86860588	rs110566017	0.241201	0.00161582	MODIFIER	intergenic_region	SLC4A4-GC
6	86874981	rs110567757	0.247445	0.00158746	MODIFIER	intergenic_region	SLC4A4-GC
6	86866338	rs110606188	0.260871	0.00153016	MODIFIER	intergenic_region	SLC4A4-GC
6	86838617	rs110608735	0.410722	0.00105655	MODIFIER	intergenic_region	SLC4A4-GC
6	85450410	rs110672723	9.85839e-07	0.00698856	MODIFIER	intron_variant	CSN2
6	86873053	rs110681859	0.246799	0.00159033	MODIFIER	intergenic_region	SLC4A4-GC
6	86873048	rs110690086	0.246799	0.00159033	MODIFIER	intergenic_region	SLC4A4-GC
6	86860751	rs110694988	0.270126	0.0014933	MODIFIER	intergenic_region	SLC4A4-GC
6	86844790	rs110719447	0.385778	0.00109787	MODIFIER	intergenic_region	SLC4A4-GC
6	86873996	rs110745834	0.249421	0.00157831	MODIFIER	intergenic_region	SLC4A4-GC
6	87090509	rs110751999	0.630954	0.00117283	MODIFIER	intergenic_region	GC-NPFFR2
6	87090632	rs110759150	0.611794	0.00118869	MODIFIER	intergenic_region	GC-NPFFR2
6	86869771	rs110778204	0.246799	0.00159033	MODIFIER	intergenic_region	SLC4A4-GC
6	86875234	rs110781626	0.239801	0.00162139	MODIFIER	intergenic_region	SLC4A4-GC
6	86853960	rs110805971	0.252073	0.00156137	MODIFIER	intergenic_region	SLC4A4-GC
6	86838823	rs110817944	0.410722	0.00105655	MODIFIER	intergenic_region	SLC4A4-GC
6	87094444	rs110818380	0.611794	0.00118869	MODIFIER	intergenic_region	GC-NPFFR2
6	86874081	rs110828811	0.241527	0.0016128	MODIFIER	intergenic_region	SLC4A4-GC
6	86863299	rs110850537	0.243241	0.0016068	MODIFIER	intergenic_region	SLC4A4-GC
6	85439641	rs110854433	7.63375e-07	0.00892625	MODIFIER	intergenic_region	CSN1S1-CSN2
6	86870933	rs110855529	0.246799	0.00159033	MODIFIER	intergenic_region	SLC4A4-GC
6	86868079	rs110856985	0.220231	0.0017248	MODIFIER	intergenic_region	SLC4A4-GC
6	86844612	rs110862028	0.407603	0.00106138	MODIFIER	intergenic_region	SLC4A4-GC
6	85438156	rs110875064	7.13619e-07	0.00953484	MODIFIER	intergenic_region	CSN1S1-CSN2
6	87028643	rs110879981	1.17739e-18	0.0411311	MODIFIER	intergenic_region	GC-NPFFR2
6	86860769	rs110880392	0.250498	0.00157379	MODIFIER	intergenic_region	SLC4A4-GC
6	86853504	rs110888450	0.252073	0.00156137	MODIFIER	intergenic_region	SLC4A4-GC
6	86874243	rs110907586	0.239738	0.00162303	MODIFIER	intergenic_region	SLC4A4-GC
6	86860448	rs110929739	0.252073	0.00156137	MODIFIER	intergenic_region	SLC4A4-GC
6	86870613	rs110941458	0.246799	0.00159033	MODIFIER	intergenic_region	SLC4A4-GC
6	86840002	rs110942604	0.410722	0.00105655	MODIFIER	intergenic_region	SLC4A4-GC
6	86875637	rs110971746	0.246799	0.00159033	MODIFIER	intergenic_region	SLC4A4-GC
6	86870274	rs110976704	0.252123	0.00156588	MODIFIER	intergenic_region	SLC4A4-GC
6	86859516	rs110978804	0.2663	0.00150315	MODIFIER	intergenic_region	SLC4A4-GC
6	86860729	rs110979219	0.268169	0.00150065	MODIFIER	intergenic_region	SLC4A4-GC
6	87070486	rs110987026	3.79644e-18	0.0130332	MODIFIER	intergenic_region	GC-NPFFR2
6	86868198	rs111001409	0.297067	0.00139997	MODIFIER	intergenic_region	SLC4A4-GC
6	86878487	rs111029086	0.244178	0.00160186	MODIFIER	intergenic_region	SLC4A4-GC
6	87110374	rs132635437	0.0056536	0.00135048	MODIFIER	intergenic_region	GC-NPFFR2
6	89937797	rs132641391	0.263974	0.00125936	MODIFIER	intron_variant	PARM1
6	87154244	rs132777045	0.00223501	0.00342234	MODIFIER	intergenic_region	GC-NPFFR2
6	86851173	rs132931343	0.252073	0.00156137	MODIFIER	intergenic_region	SLC4A4-GC
6	87087705	rs133145570	0.611794	0.00118869	MODIFIER	intergenic_region	GC-NPFFR2
6	87146732	rs133164221	0.00233758	0.00328434	MODIFIER	intergenic_region	GC-NPFFR2
6	86864301	rs133211607	0.252073	0.00156137	MODIFIER	intergenic_region	SLC4A4-GC
6	87145122	rs133333827	0.00220254	0.00346858	MODIFIER	intergenic_region	GC-NPFFR2
6	87146773	rs133494168	0.00252382	0.00306163	MODIFIER	intergenic_region	GC-NPFFR2
6	89230639	rs133534783	0.00140713	0.0980569	MODIFIER	intron_variant	MTHFD2L
6	87149437	rs133542765	0.00220254	0.00346858	MODIFIER	intergenic_region	GC-NPFFR2
6	87153988	rs133659451	0.00221354	0.00345137	MODIFIER	intergenic_region	GC-NPFFR2
6	89233409	rs133821252	0.0179272	0.0102888	MODIFIER	intron_variant	MTHFD2L
6	87078280	rs133823594	0.611794	0.00118869	MODIFIER	intergenic_region	GC-NPFFR2
6	85437733	rs133929619	1.12631e-08	0.517275	MODIFIER	intergenic_region	CSN1S1-CSN2
6	87150699	rs133943280	0.00230748	0.00332344	MODIFIER	intergenic_region	GC-NPFFR2
6	87140222	rs133979007	0.00268497	0.00289296	MODIFIER	intergenic_region	GC-NPFFR2
6	87211549	rs134073630	0.061918	0.000152107	MODIFIER	intergenic_region	GC-NPFFR2
6	87056795	rs134134489	0.743096	0.00107909	MODIFIER	intergenic_region	GC-NPFFR2
6	87110412	rs134148927	0.00542977	0.00140075	MODIFIER	intergenic_region	GC-NPFFR2
6	87113151	rs134422228	0.0013762	0.00536591	MODIFIER	intergenic_region	GC-NPFFR2
6	87146767	rs134590453	0.00252382	0.00306163	MODIFIER	intergenic_region	GC-NPFFR2
6	87154448	rs134661922	0.0108191	0.000761708	MODIFIER	intergenic_region	GC-NPFFR2
6	87104187	rs134668940	0.018029	0.000494818	MODIFIER	intergenic_region	GC-NPFFR2
6	87089254	rs134679963	0.797201	0.0010535	MODIFIER	intergenic_region	GC-NPFFR2
6	87146741	rs134711932	0.00233758	0.00328434	MODIFIER	intergenic_region	GC-NPFFR2
6	87137417	rs134722003	0.00298628	0.0026236	MODIFIER	intergenic_region	GC-NPFFR2
6	85869380	rs135030493	0.000987461	0.155359	MODIFIER	intergenic_region	ENSBTAG00000007816-ENSBTAG00000048522
6	87154060	rs135133410	0.00223501	0.00342234	MODIFIER	intergenic_region	GC-NPFFR2
6	87142724	rs135280858	0.00267083	0.00290716	MODIFIER	intergenic_region	GC-NPFFR2
6	87158413	rs135307780	0.0537422	0.000184879	MODIFIER	intergenic_region	GC-NPFFR2
6	87149788	rs135381210	0.00203572	0.00372814	MODIFIER	intergenic_region	GC-NPFFR2
6	87090792	rs135400906	0.611794	0.00118869	MODIFIER	intergenic_region	GC-NPFFR2
6	87146700	rs135475051	0.00203448	0.0037305	MODIFIER	intergenic_region	GC-NPFFR2
6	87113294	rs135580329	0.00141283	0.00523925	MODIFIER	intergenic_region	GC-NPFFR2
6	87151577	rs135655455	0.00261863	0.00296049	MODIFIER	intergenic_region	GC-NPFFR2
6	87153956	rs135722444	0.00223501	0.00342234	MODIFIER	intergenic_region	GC-NPFFR2
6	87154522	rs135987983	0.0116055	0.000715357	MODIFIER	intergenic_region	GC-NPFFR2
6	87143978	rs136086818	0.00256322	0.00301883	MODIFIER	intergenic_region	GC-NPFFR2
6	87079236	rs136102411	0.611794	0.00118869	MODIFIER	intergenic_region	GC-NPFFR2
6	87146753	rs136103250	0.00233758	0.00328434	MODIFIER	intergenic_region	GC-NPFFR2
6	87157989	rs136158153	0.0296706	0.000297656	MODIFIER	intergenic_region	GC-NPFFR2
6	87152987	rs136167819	0.00223501	0.00342234	MODIFIER	intergenic_region	GC-NPFFR2
6	87089280	rs136348456	0.597469	0.0012004	MODIFIER	intergenic_region	GC-NPFFR2
6	87140067	rs136387228	0.00250403	0.0030836	MODIFIER	intergenic_region	GC-NPFFR2
6	87150123	rs136389956	0.00220254	0.00346858	MODIFIER	intergenic_region	GC-NPFFR2
6	87121130	rs136486523	0.00151445	0.00491495	MODIFIER	intergenic_region	GC-NPFFR2
6	86849845	rs136616698;rs449203121	0.280548	0.00142949	MODIFIER	intergenic_region	SLC4A4-GC
6	87154134	rs136652462	0.00223501	0.00342234	MODIFIER	intergenic_region	GC-NPFFR2
6	87157994	rs136964605	0.0296706	0.000297656	MODIFIER	intergenic_region	GC-NPFFR2
6	87153414	rs137147462	0.00223501	0.00342234	MODIFIER	intergenic_region	GC-NPFFR2
6	87146512	rs137193491	0.00223147	0.00342729	MODIFIER	intergenic_region	GC-NPFFR2
6	87152892	rs137220731	0.00198864	0.00380817	MODIFIER	intergenic_region	GC-NPFFR2
6	87149469	rs137223263	0.00194639	0.00388523	MODIFIER	intergenic_region	GC-NPFFR2
6	86873910	rs137272106	0.247906	0.00158637	MODIFIER	intergenic_region	SLC4A4-GC
6	87154213	rs137397152	0.00223501	0.00342234	MODIFIER	intergenic_region	GC-NPFFR2
6	89548448	rs137410231	0.0701751	0.0034868	MODIFIER	intergenic_region	AREG-BTC
6	85438110	rs137465355	6.99207e-07	0.00972043	MODIFIER	intergenic_region	CSN1S1-CSN2
6	87148823	rs137557176	0.00210465	0.00361579	MODIFIER	intergenic_region	GC-NPFFR2
6	87146770	rs137609209	0.0229789	0.000395581	MODIFIER	intergenic_region	GC-NPFFR2
6	87149377	rs137661118	0.00220254	0.00346858	MODIFIER	intergenic_region	GC-NPFFR2
6	87089807	rs207503435	0.611794	0.00118869	MODIFIER	intergenic_region	GC-NPFFR2
6	87087320	rs207520441	0.596544	0.00120335	MODIFIER	intergenic_region	GC-NPFFR2
6	87134276	rs207530077	0.00273212	0.00284776	MODIFIER	intergenic_region	GC-NPFFR2
6	87099169	rs207535193	0.632083	0.00117152	MODIFIER	intergenic_region	GC-NPFFR2
6	89561710	rs207748958	0.00556309	0.0311213	MODIFIER	intergenic_region	AREG-BTC
6	87042033	rs207809845	2.05113e-19	0.232445	MODIFIER	intergenic_region	GC-NPFFR2
6	86853890	rs207828871	0.252073	0.00156137	MODIFIER	intergenic_region	SLC4A4-GC
6	86844132	rs207926695	0.404572	0.00106613	MODIFIER	intergenic_region	SLC4A4-GC
6	86845490	rs207935298	0.252073	0.00156137	MODIFIER	intergenic_region	SLC4A4-GC
6	87100926	rs208023906	0.616798	0.00118429	MODIFIER	intergenic_region	GC-NPFFR2
6	87111378	rs208090653	0.0400824	0.00023183	MODIFIER	intergenic_region	GC-NPFFR2
6	87127145	rs208105492	0.0106404	0.000775528	MODIFIER	intergenic_region	GC-NPFFR2
6	86878639	rs208294597	0.241152	0.00161615	MODIFIER	intergenic_region	SLC4A4-GC
6	86867993	rs208391603	0.304818	0.00136787	MODIFIER	intergenic_region	SLC4A4-GC
6	86841664	rs208391955	0.410722	0.00105655	MODIFIER	intergenic_region	SLC4A4-GC
6	86877557	rs208395293	0.246799	0.00159033	MODIFIER	intergenic_region	SLC4A4-GC
6	86839884	rs208431908	0.398476	0.00107587	MODIFIER	intergenic_region	SLC4A4-GC
6	86842521	rs208443881	0.410722	0.00105655	MODIFIER	intergenic_region	SLC4A4-GC
6	87077371	rs208489948	1.46508e-18	0.0334315	MODIFIER	intergenic_region	GC-NPFFR2
6	86845117	rs208548529	0.407603	0.00106138	MODIFIER	intergenic_region	SLC4A4-GC
6	89956324	rs208577354	0.305833	0.00114421	MODIFIER	intron_variant	PARM1
6	86851657	rs208638686	0.244593	0.00160006	MODIFIER	intergenic_region	SLC4A4-GC
6	87406594	rs208664584	0.0442059	0.000171232	MODIFIER	intergenic_region	NPFFR2-ADAMTS3
6	87141154	rs208673041	0.00260309	0.00297597	MODIFIER	intergenic_region	GC-NPFFR2
6	89554769	rs208707390	0.00512796	0.0336802	MODIFIER	intergenic_region	AREG-BTC
6	87133866	rs208837140	0.00257635	0.00300494	MODIFIER	intergenic_region	GC-NPFFR2
6	87018377	rs208837389	1.19228e-18	0.0402809	MODIFIER	intergenic_region	GC-NPFFR2
6	87116499	rs208850904	0.0426891	0.000219819	MODIFIER	intergenic_region	GC-NPFFR2
6	86848549	rs208915970	0.252073	0.00156137	MODIFIER	intergenic_region	SLC4A4-GC
6	87085383	rs209008538	0.663859	0.00114911	MODIFIER	intergenic_region	GC-NPFFR2
6	87125488	rs209103489	0.0463777	0.000204387	MODIFIER	intergenic_region	GC-NPFFR2
6	87113980	rs209225903	0.0270938	0.000323479	MODIFIER	intergenic_region	GC-NPFFR2
6	87102682	rs209261855	0.617451	0.00118379	MODIFIER	intergenic_region	GC-NPFFR2
6	87140000	rs209288305	0.00265091	0.00292694	MODIFIER	intergenic_region	GC-NPFFR2
6	89554470	rs209306018	0.00390158	0.0431333	MODIFIER	intergenic_region	AREG-BTC
6	86875546	rs209326907	0.267418	0.00150415	MODIFIER	intergenic_region	SLC4A4-GC
6	86876300	rs209376446	0.260871	0.00153016	MODIFIER	intergenic_region	SLC4A4-GC
6	87133809	rs209402616	0.0641549	0.000155588	MODIFIER	intergenic_region	GC-NPFFR2
6	86845650	rs209448771	0.252073	0.00156137	MODIFIER	intergenic_region	SLC4A4-GC
6	86873950	rs209518312	0.250348	0.00157457	MODIFIER	intergenic_region	SLC4A4-GC
6	86854875	rs209528902	0.261851	0.00152084	MODIFIER	intergenic_region	SLC4A4-GC
6	86872764	rs209551228	0.243847	0.00160363	MODIFIER	intergenic_region	SLC4A4-GC
6	87086947	rs209567097	0.559883	0.00123916	MODIFIER	intergenic_region	GC-NPFFR2
6	87078894	rs209570322	0.609754	0.00118831	MODIFIER	intergenic_region	GC-NPFFR2
6	87085560	rs209576597	0.663859	0.00114911	MODIFIER	intergenic_region	GC-NPFFR2
6	89559747	rs209581513	0.00591927	0.0294998	MODIFIER	intergenic_region	AREG-BTC
6	86878120	rs209591273	0.240002	0.00162156	MODIFIER	intergenic_region	SLC4A4-GC
6	86842544	rs209600661	0.410722	0.00105655	MODIFIER	intergenic_region	SLC4A4-GC
6	87090492	rs209699713	0.597469	0.0012004	MODIFIER	intergenic_region	GC-NPFFR2
6	89954018	rs209816710	0.301711	0.00115386	MODIFIER	intron_variant	PARM1
6	86875914	rs209915896	0.260871	0.00153016	MODIFIER	intergenic_region	SLC4A4-GC
6	86863001	rs209937518	0.246799	0.00159033	MODIFIER	intergenic_region	SLC4A4-GC
6	86871101	rs209948634	0.244505	0.00160058	MODIFIER	intergenic_region	SLC4A4-GC
6	89951792	rs209972442	0.30587	0.00113887	MODIFIER	intron_variant	PARM1
6	86845123	rs209986157	0.407603	0.00106138	MODIFIER	intergenic_region	SLC4A4-GC
6	87146575	rs209990551	0.014773	0.000580258	MODIFIER	intergenic_region	GC-NPFFR2
6	87115450	rs209993572	0.0411868	0.000226575	MODIFIER	intergenic_region	GC-NPFFR2
6	86844801	rs210077312	0.388726	0.00109277	MODIFIER	intergenic_region	SLC4A4-GC
6	86878593	rs210184708	0.263284	0.00151723	MODIFIER	intergenic_region	SLC4A4-GC
6	86860423	rs210363088	0.308473	0.00135635	MODIFIER	intergenic_region	SLC4A4-GC
6	86873960	rs210367134	0.250348	0.00157457	MODIFIER	intergenic_region	SLC4A4-GC
6	86873918	rs210390884	0.250348	0.00157457	MODIFIER	intergenic_region	SLC4A4-GC
6	87090720	rs210556646	0.611794	0.00118869	MODIFIER	intergenic_region	GC-NPFFR2
6	86842465	rs210613992	0.410722	0.00105655	MODIFIER	intergenic_region	SLC4A4-GC
6	86841659	rs210657845	0.411553	0.00105525	MODIFIER	intergenic_region	SLC4A4-GC
6	86863553	rs210674784	0.250498	0.00157379	MODIFIER	intergenic_region	SLC4A4-GC
6	87134233	rs210733666	0.00257635	0.00300494	MODIFIER	intergenic_region	GC-NPFFR2
6	86839852	rs210815549	0.407703	0.00106116	MODIFIER	intergenic_region	SLC4A4-GC
6	87097221	rs210821568	0.592487	0.00120558	MODIFIER	intergenic_region	GC-NPFFR2
6	86844419	rs210823019	0.412155	0.00105443	MODIFIER	intergenic_region	SLC4A4-GC
6	87078158	rs210853545	0.611794	0.00118869	MODIFIER	intergenic_region	GC-NPFFR2
6	86876013	rs210893287	0.183589	0.00178486	MODIFIER	intergenic_region	SLC4A4-GC
6	87321027	rs210904581	0.0596366	0.000158395	MODIFIER	intron_variant	NPFFR2
6	86862851	rs210947152	0.246799	0.00159033	MODIFIER	intergenic_region	SLC4A4-GC
6	89570017	rs210972338	0.00470857	0.0361537	MODIFIER	intergenic_region	AREG-BTC
6	87141133	rs211017075	0.00260309	0.00297597	MODIFIER	intergenic_region	GC-NPFFR2
6	87406589	rs211048066	0.0474933	0.000161174	MODIFIER	intergenic_region	NPFFR2-ADAMTS3
6	87114904	rs211175259	0.027176	0.000322576	MODIFIER	intergenic_region	GC-NPFFR2
6	86867940	rs211205700	0.276528	0.00145615	MODIFIER	intergenic_region	SLC4A4-GC
6	86859368	rs211212381	0.2663	0.00150315	MODIFIER	intergenic_region	SLC4A4-GC
6	87121193	rs211279435	0.00821747	0.000978427	MODIFIER	intergenic_region	GC-NPFFR2
6	87084401	rs211302292	0.611794	0.00118869	MODIFIER	intergenic_region	GC-NPFFR2
6	86848087	rs211492269	0.282199	0.00142086	MODIFIER	intergenic_region	SLC4A4-GC
6	87038865	rs211540853	3.00937e-19	0.159204	MODIFIER	intergenic_region	GC-NPFFR2
6	86868458	rs211546197	0.239506	0.00162448	MODIFIER	intergenic_region	SLC4A4-GC
6	86873572	rs211567232	0.246799	0.00159033	MODIFIER	intergenic_region	SLC4A4-GC
6	86870144	rs211579374	0.276886	0.00146842	MODIFIER	intergenic_region	SLC4A4-GC
6	89554673	rs211587280	0.0224929	0.0092686	MODIFIER	intergenic_region	AREG-BTC
6	86878621	rs211637484	0.247466	0.00158678	MODIFIER	intergenic_region	SLC4A4-GC
6	87118035	rs377821508	0.00135475	0.00544667	MODIFIER	intergenic_region	GC-NPFFR2
6	86861679	rs377986245	0.241642	0.00161402	MODIFIER	intergenic_region	SLC4A4-GC
6	87408057	rs378022725	0.324433	0.00148664	MODIFIER	intergenic_region	NPFFR2-ADAMTS3
6	86846687	rs378052442	0.269628	0.00149102	MODIFIER	intergenic_region	SLC4A4-GC
6	86867994	rs378062507	0.304818	0.00136787	MODIFIER	intergenic_region	SLC4A4-GC
6	87160269	rs378196084	0.0603033	0.000167304	MODIFIER	intergenic_region	GC-NPFFR2
6	89566476	rs378347594	0.0491435	0.00465917	MODIFIER	intergenic_region	AREG-BTC
6	87122068	rs378370913	0.00126602	0.00579758	MODIFIER	intergenic_region	GC-NPFFR2
6	87158476	rs378499056	0.0542352	0.000181898	MODIFIER	intergenic_region	GC-NPFFR2
6	86861587	rs378683626	0.255491	0.00155236	MODIFIER	intergenic_region	SLC4A4-GC
6	87144779	rs378685487	0.00324222	0.00239703	MODIFIER	intergenic_region	GC-NPFFR2
6	89593824	rs378766810	0.0895995	0.00298694	MODIFIER	intergenic_region	AREG-BTC
6	87140958	rs378780268	0.00250403	0.0030836	MODIFIER	intergenic_region	GC-NPFFR2
6	87144907	rs378874883	0.00220254	0.00346858	MODIFIER	intergenic_region	GC-NPFFR2
6	87407105	rs378883519	0.291508	0.00160159	MODIFIER	intergenic_region	NPFFR2-ADAMTS3
6	87149638	rs378891887	0.0135038	0.000628022	MODIFIER	intergenic_region	GC-NPFFR2
6	87078659	rs378918845	0.56315	0.00123198	MODIFIER	intergenic_region	GC-NPFFR2
6	86862812	rs379004107	0.253125	0.00156246	MODIFIER	intergenic_region	SLC4A4-GC
6	87088984	rs379132984	0.00882457	0.000638119	MODIFIER	intergenic_region	GC-NPFFR2
6	87115572	rs379278364	0.00135189	0.00545686	MODIFIER	intergenic_region	GC-NPFFR2
6	86875525	rs379345918	0.267536	0.00150349	MODIFIER	intergenic_region	SLC4A4-GC
6	86846876	rs379510774	0.22699	0.00159992	MODIFIER	intergenic_region	SLC4A4-GC
6	87150392	rs379706513	0.00210754	0.00360594	MODIFIER	intergenic_region	GC-NPFFR2
6	86850327	rs379779553	0.252073	0.00156137	MODIFIER	intergenic_region	SLC4A4-GC
6	87159453	rs379895272	0.0537422	0.000184879	MODIFIER	intergenic_region	GC-NPFFR2
6	87138924	rs379969993	0.0577017	0.000169751	MODIFIER	intergenic_region	GC-NPFFR2
6	85496051	rs380144556	8.89907e-07	0.00893913	MODIFIER	intergenic_region	HSTN-CSN1S2
6	86852939	rs380583462	0.230037	0.00164314	MODIFIER	intergenic_region	SLC4A4-GC
6	87160295	rs380909146	0.060133	0.000167684	MODIFIER	intergenic_region	GC-NPFFR2
6	87135196	rs381072470	0.0025106	0.0030727	MODIFIER	intergenic_region	GC-NPFFR2
6	86861594	rs381081158	0.255491	0.00155236	MODIFIER	intergenic_region	SLC4A4-GC
6	87362028	rs381384107	0.380579	0.00140496	MODIFIER	intergenic_region	NPFFR2-ADAMTS3
6	87158987	rs381678783	0.0569912	0.000175709	MODIFIER	intergenic_region	GC-NPFFR2
6	86841369	rs381755687	0.410722	0.00105655	MODIFIER	intergenic_region	SLC4A4-GC
6	87158501	rs381772282	0.0534979	0.000185197	MODIFIER	intergenic_region	GC-NPFFR2
6	86850076	rs381817088	0.26092	0.00152434	MODIFIER	intergenic_region	SLC4A4-GC
6	86846834	rs381864873	0.394711	0.00112003	MODIFIER	intergenic_region	SLC4A4-GC
6	87144815	rs381997064	0.00236473	0.00324986	MODIFIER	intergenic_region	GC-NPFFR2
6	87149559	rs381998708	0.00194639	0.00388523	MODIFIER	intergenic_region	GC-NPFFR2
6	87159546	rs382051912	0.0555404	0.000179506	MODIFIER	intergenic_region	GC-NPFFR2
6	87078661	rs382220188	0.611794	0.00118869	MODIFIER	intergenic_region	GC-NPFFR2
6	86846986	rs382239973	0.226435	0.00166177	MODIFIER	intergenic_region	SLC4A4-GC
6	87407829	rs382284272	0.419187	0.00121724	MODIFIER	intergenic_region	NPFFR2-ADAMTS3
6	87137714	rs382295349	0.00476142	0.00171554	MODIFIER	intergenic_region	GC-NPFFR2
6	86845151	rs382387285	0.407603	0.00106138	MODIFIER	intergenic_region	SLC4A4-GC
6	86861093	rs382429425	0.253216	0.00156177	MODIFIER	intergenic_region	SLC4A4-GC
6	86857758	rs382587049	0.246799	0.00159033	MODIFIER	intergenic_region	SLC4A4-GC
6	87159293	rs382600911	0.0496531	0.000197509	MODIFIER	intergenic_region	GC-NPFFR2
6	86872942	rs382725650	0.260871	0.00153016	MODIFIER	intergenic_region	SLC4A4-GC
6	87079756	rs382736884	0.611794	0.00118869	MODIFIER	intergenic_region	GC-NPFFR2
6	87117725	rs382781543	0.0409841	0.000227543	MODIFIER	intergenic_region	GC-NPFFR2
6	87119405	rs383015230	0.00111192	0.00653634	MODIFIER	intergenic_region	GC-NPFFR2
6	89570084	rs383025595	0.0061248	0.0285105	MODIFIER	intergenic_region	AREG-BTC
6	87115681	rs383138894	0.00135189	0.00545686	MODIFIER	intergenic_region	GC-NPFFR2
6	87087341	rs383591689	0.596544	0.00120335	MODIFIER	intergenic_region	GC-NPFFR2
6	87112493	rs383739635	0.0429789	0.000218317	MODIFIER	intergenic_region	GC-NPFFR2
6	86875673	rs383755554	0.270126	0.0014933	MODIFIER	intergenic_region	SLC4A4-GC
6	86861647	rs383757586	0.246799	0.00159033	MODIFIER	intergenic_region	SLC4A4-GC
6	86861585	rs383795675	0.255491	0.00155236	MODIFIER	intergenic_region	SLC4A4-GC
6	87141476	rs383972022	0.00291744	0.00264702	MODIFIER	intergenic_region	GC-NPFFR2
6	87407925	rs384134960	0.321171	0.00154127	MODIFIER	intergenic_region	NPFFR2-ADAMTS3
6	89233180	rs384166948	0.0189783	0.0097896	MODIFIER	intron_variant	MTHFD2L
6	86846842	rs384212694	0.390435	0.00112758	MODIFIER	intergenic_region	SLC4A4-GC
6	87121952	rs384328709	0.00126602	0.00579758	MODIFIER	intergenic_region	GC-NPFFR2
6	89232388	rs384383925	0.0182086	0.0101039	MODIFIER	intron_variant	MTHFD2L
6	87147272	rs384426190	0.00963318	0.000845577	MODIFIER	intergenic_region	GC-NPFFR2
6	87127954	rs384474643	0.00422859	0.00190398	MODIFIER	intergenic_region	GC-NPFFR2
6	87134684	rs384487968	0.0011296	0.00634424	MODIFIER	intergenic_region	GC-NPFFR2
6	87144866	rs384488298	0.00236473	0.00324986	MODIFIER	intergenic_region	GC-NPFFR2
6	87119510	rs384494457	0.0439195	0.000214597	MODIFIER	intergenic_region	GC-NPFFR2
6	86875235	rs384512666	0.241571	0.00161334	MODIFIER	intergenic_region	SLC4A4-GC
6	87159121	rs384664879	0.0102028	0.000791564	MODIFIER	intergenic_region	GC-NPFFR2
6	87137715	rs384806779	0.00476142	0.00171554	MODIFIER	intergenic_region	GC-NPFFR2
6	87406601	rs384820414	0.0442059	0.000171232	MODIFIER	intergenic_region	NPFFR2-ADAMTS3
6	86875791	rs384900991	0.250345	0.00157433	MODIFIER	intergenic_region	SLC4A4-GC
6	87160356	rs384942827	0.0605756	0.000167002	MODIFIER	intergenic_region	GC-NPFFR2
6	86865896	rs385033858	0.246194	0.00159312	MODIFIER	intergenic_region	SLC4A4-GC
6	87078653	rs385103436	0.611794	0.00118869	MODIFIER	intergenic_region	GC-NPFFR2
6	87087049	rs385140500	0.663859	0.00114911	MODIFIER	intergenic_region	GC-NPFFR2
6	87078727	rs385158337	0.611794	0.00118869	MODIFIER	intergenic_region	GC-NPFFR2
6	87119123	rs385277598	0.0423171	0.000221447	MODIFIER	intergenic_region	GC-NPFFR2
6	87157510	rs385345470	0.0563591	0.000177667	MODIFIER	intergenic_region	GC-NPFFR2
6	89129318	rs385410811	0.0471859	0.00406799	MODIFIER	intron_variant	MTHFD2L
6	86845152	rs385552969	0.407603	0.00106138	MODIFIER	intergenic_region	SLC4A4-GC
6	86872920	rs385560295	0.260871	0.00153016	MODIFIER	intergenic_region	SLC4A4-GC
6	86875516	rs385579843	0.267536	0.00150349	MODIFIER	intergenic_region	SLC4A4-GC
6	86872946	rs385611272	0.260871	0.00153016	MODIFIER	intergenic_region	SLC4A4-GC
6	87159567	rs385662912	0.0605884	0.000166998	MODIFIER	intergenic_region	GC-NPFFR2
6	86862997	rs385958319	0.246799	0.00159033	MODIFIER	intergenic_region	SLC4A4-GC
6	87128692	rs385971394	0.00267608	0.00290326	MODIFIER	intergenic_region	GC-NPFFR2
6	87079080	rs386003590	0.627234	0.00117591	MODIFIER	intergenic_region	GC-NPFFR2
6	87132496	rs386042663	0.0588788	0.00016701	MODIFIER	intergenic_region	GC-NPFFR2
6	87160165	rs42766443	0.0605884	0.000166998	MODIFIER	intergenic_region	GC-NPFFR2
6	87160102	rs42766444	0.0612509	0.000165472	MODIFIER	intergenic_region	GC-NPFFR2
6	87160101	rs42766445	0.0612509	0.000165472	MODIFIER	intergenic_region	GC-NPFFR2
6	87159958	rs42766446	0.0577905	0.000173588	MODIFIER	intergenic_region	GC-NPFFR2
6	87159921	rs42766447	0.0598414	0.000168701	MODIFIER	intergenic_region	GC-NPFFR2
6	87159898	rs42766448	0.0591446	0.00017033	MODIFIER	intergenic_region	GC-NPFFR2
6	87159890	rs42766449	0.061454	0.000164996	MODIFIER	intergenic_region	GC-NPFFR2
6	87157473	rs42766476	0.0187459	0.000435118	MODIFIER	intergenic_region	GC-NPFFR2
6	87157466	rs42766477	0.0182443	0.000445582	MODIFIER	intergenic_region	GC-NPFFR2
6	87157382	rs42766478	0.0563591	0.000177667	MODIFIER	intergenic_region	GC-NPFFR2
6	87157163	rs42766479	0.0537422	0.000184879	MODIFIER	intergenic_region	GC-NPFFR2
6	87156735	rs42766480	0.0537422	0.000184879	MODIFIER	intergenic_region	GC-NPFFR2
6	87156422	rs42766481	0.0507718	0.000193887	MODIFIER	intergenic_region	GC-NPFFR2
6	87156419	rs42766482	0.0507718	0.000193887	MODIFIER	intergenic_region	GC-NPFFR2
6	87155543	rs42766483	0.0216918	0.000417207	MODIFIER	intergenic_region	GC-NPFFR2
6	87155121	rs42766484	0.0529537	0.000185959	MODIFIER	intergenic_region	GC-NPFFR2
6	87155085	rs42766485	0.0529537	0.000185959	MODIFIER	intergenic_region	GC-NPFFR2
6	87154999	rs42766487	0.0529537	0.000185959	MODIFIER	intergenic_region	GC-NPFFR2
6	87154982	rs42766488	0.00194497	0.00330487	MODIFIER	intergenic_region	GC-NPFFR2
6	87153162	rs42766489	0.00203865	0.00372286	MODIFIER	intergenic_region	GC-NPFFR2
6	87152569	rs42766492	0.00209681	0.00362844	MODIFIER	intergenic_region	GC-NPFFR2
6	87152478	rs42766493	0.0021038	0.00361693	MODIFIER	intergenic_region	GC-NPFFR2
6	87152423	rs42766494	0.00209681	0.00362844	MODIFIER	intergenic_region	GC-NPFFR2
6	87152344	rs42766495	0.00209681	0.00362844	MODIFIER	intergenic_region	GC-NPFFR2
6	87152318	rs42766496	0.00209681	0.00362844	MODIFIER	intergenic_region	GC-NPFFR2
6	87151676	rs42766497	0.00258515	0.00299558	MODIFIER	intergenic_region	GC-NPFFR2
6	87151646	rs42766498	0.00246266	0.00313144	MODIFIER	intergenic_region	GC-NPFFR2
6	87151624	rs42766499	0.00261863	0.00296049	MODIFIER	intergenic_region	GC-NPFFR2
6	87151562	rs42766500	0.00540287	0.0013317	MODIFIER	intergenic_region	GC-NPFFR2
6	87151556	rs42766501	0.00473915	0.00150184	MODIFIER	intergenic_region	GC-NPFFR2
6	87151524	rs42766502	0.00223147	0.00342729	MODIFIER	intergenic_region	GC-NPFFR2
6	87151376	rs42766503	0.00222002	0.00344354	MODIFIER	intergenic_region	GC-NPFFR2
6	87151053	rs42766504	0.00220254	0.00346858	MODIFIER	intergenic_region	GC-NPFFR2
6	87150926	rs42766505	0.00261614	0.00296117	MODIFIER	intergenic_region	GC-NPFFR2
6	87149621	rs42766507	0.00203572	0.00372814	MODIFIER	intergenic_region	GC-NPFFR2
6	87149223	rs42766509	0.00250545	0.00304312	MODIFIER	intergenic_region	GC-NPFFR2
6	87148810	rs42766511	0.00210465	0.00361579	MODIFIER	intergenic_region	GC-NPFFR2
6	87148803	rs42766512	0.00210465	0.00361579	MODIFIER	intergenic_region	GC-NPFFR2
6	87148740	rs42766513	0.00220254	0.00346858	MODIFIER	intergenic_region	GC-NPFFR2
6	87148690	rs42766514	0.00220254	0.00346858	MODIFIER	intergenic_region	GC-NPFFR2
6	87148623	rs42766515	0.00220254	0.00346858	MODIFIER	intergenic_region	GC-NPFFR2
6	87148507	rs42766516	0.00220254	0.00346858	MODIFIER	intergenic_region	GC-NPFFR2
6	87148264	rs42766517	0.0071112	0.00117213	MODIFIER	intergenic_region	GC-NPFFR2
6	87148191	rs42766518	0.00225691	0.0033913	MODIFIER	intergenic_region	GC-NPFFR2
6	87148130	rs42766519	0.00227237	0.00337031	MODIFIER	intergenic_region	GC-NPFFR2
6	87148069	rs42766520	0.00693493	0.00119877	MODIFIER	intergenic_region	GC-NPFFR2
6	87148057	rs42766521	0.00693493	0.00119877	MODIFIER	intergenic_region	GC-NPFFR2
6	87147951	rs42766522	0.00220254	0.00346858	MODIFIER	intergenic_region	GC-NPFFR2
6	87147814	rs42766524	0.00233758	0.00328434	MODIFIER	intergenic_region	GC-NPFFR2
6	87147810	rs42766525	0.00220254	0.00346858	MODIFIER	intergenic_region	GC-NPFFR2
6	87147788	rs42766526	0.00233758	0.00328434	MODIFIER	intergenic_region	GC-NPFFR2
6	87147767	rs42766527	0.00220254	0.00346858	MODIFIER	intergenic_region	GC-NPFFR2
6	87147687	rs42766528	0.00220254	0.00346858	MODIFIER	intergenic_region	GC-NPFFR2
6	87147667	rs42766529	0.00220254	0.00346858	MODIFIER	intergenic_region	GC-NPFFR2
6	87147654	rs42766530	0.00217717	0.00350517	MODIFIER	intergenic_region	GC-NPFFR2
6	87147638	rs42767231	0.00223147	0.00342729	MODIFIER	intergenic_region	GC-NPFFR2
6	87147617	rs42767232	0.00222232	0.00343986	MODIFIER	intergenic_region	GC-NPFFR2
6	87147582	rs42767233	0.00220254	0.00346858	MODIFIER	intergenic_region	GC-NPFFR2
6	87147486	rs42767234	0.00220254	0.00346858	MODIFIER	intergenic_region	GC-NPFFR2
6	87147473	rs42767235	0.00220254	0.00346858	MODIFIER	intergenic_region	GC-NPFFR2
6	87147445	rs42767236	0.00220254	0.00346858	MODIFIER	intergenic_region	GC-NPFFR2
6	87147432	rs42767238	0.00220254	0.00346858	MODIFIER	intergenic_region	GC-NPFFR2
6	87147398	rs42767239	0.00688795	0.00120539	MODIFIER	intergenic_region	GC-NPFFR2
6	87147393	rs42767240	0.00688795	0.00120539	MODIFIER	intergenic_region	GC-NPFFR2
6	87147324	rs42767241	0.00853741	0.000929966	MODIFIER	intergenic_region	GC-NPFFR2
6	87147255	rs42767242	0.00220254	0.00346858	MODIFIER	intergenic_region	GC-NPFFR2
6	87147044	rs42767243	0.00220254	0.00346858	MODIFIER	intergenic_region	GC-NPFFR2
6	87147000	rs42767246	0.00220254	0.00346858	MODIFIER	intergenic_region	GC-NPFFR2
6	87146958	rs42767248	0.00222232	0.00343986	MODIFIER	intergenic_region	GC-NPFFR2
6	87146956	rs42767249	0.00222232	0.00343986	MODIFIER	intergenic_region	GC-NPFFR2
6	87146940	rs42767250	0.00208569	0.00364575	MODIFIER	intergenic_region	GC-NPFFR2
6	87146921	rs42767251	0.00184541	0.00407904	MODIFIER	intergenic_region	GC-NPFFR2
6	87146896	rs42767252	0.00208934	0.0036396	MODIFIER	intergenic_region	GC-NPFFR2
6	87146878	rs42767253	0.00208934	0.0036396	MODIFIER	intergenic_region	GC-NPFFR2
6	87146399	rs42767254	0.00233758	0.00328434	MODIFIER	intergenic_region	GC-NPFFR2
6	87146349	rs42767255	0.00220254	0.00346858	MODIFIER	intergenic_region	GC-NPFFR2
6	87146293	rs42767256	0.00220254	0.00346858	MODIFIER	intergenic_region	GC-NPFFR2
6	87146270	rs42767257	0.00220254	0.00346858	MODIFIER	intergenic_region	GC-NPFFR2
6	87146196	rs42767258	0.00220254	0.00346858	MODIFIER	intergenic_region	GC-NPFFR2
6	87146094	rs42767259	0.00102728	0.00693139	MODIFIER	intergenic_region	GC-NPFFR2
6	87146071	rs42767260	0.00220254	0.00346858	MODIFIER	intergenic_region	GC-NPFFR2
6	87146037	rs42767261	0.0010981	0.00651612	MODIFIER	intergenic_region	GC-NPFFR2
6	87146033	rs42767262	0.000998738	0.00711308	MODIFIER	intergenic_region	GC-NPFFR2
6	87146007	rs42767263	0.000933879	0.00757024	MODIFIER	intergenic_region	GC-NPFFR2
6	87145989	rs42767264	0.000998738	0.00711308	MODIFIER	intergenic_region	GC-NPFFR2
6	87145974	rs42767265	0.00220254	0.00346858	MODIFIER	intergenic_region	GC-NPFFR2
6	87145921	rs42767266	0.00102728	0.00693139	MODIFIER	intergenic_region	GC-NPFFR2
6	87145650	rs42767269	0.00220254	0.00346858	MODIFIER	intergenic_region	GC-NPFFR2
6	87145453	rs42767270	0.00238281	0.00322547	MODIFIER	intergenic_region	GC-NPFFR2
6	87145369	rs42767272	0.00220254	0.00346858	MODIFIER	intergenic_region	GC-NPFFR2
6	87145248	rs42767273	0.00220254	0.00346858	MODIFIER	intergenic_region	GC-NPFFR2
6	87145199	rs42767274	0.00220254	0.00346858	MODIFIER	intergenic_region	GC-NPFFR2
6	87140709	rs42767276	0.00268497	0.00289296	MODIFIER	intergenic_region	GC-NPFFR2
6	87140833	rs42767277	0.00250403	0.0030836	MODIFIER	intergenic_region	GC-NPFFR2
6	87140970	rs42767278	0.00250403	0.0030836	MODIFIER	intergenic_region	GC-NPFFR2
6	87140990	rs42767279	0.00250403	0.0030836	MODIFIER	intergenic_region	GC-NPFFR2
6	87141120	rs42767280	0.00250403	0.0030836	MODIFIER	intergenic_region	GC-NPFFR2
6	87141156	rs42767281	0.00260309	0.00297597	MODIFIER	intergenic_region	GC-NPFFR2
6	87141228	rs42767282	0.0023477	0.00327083	MODIFIER	intergenic_region	GC-NPFFR2
6	87141344	rs42767283	0.00245485	0.00313984	MODIFIER	intergenic_region	GC-NPFFR2
6	87141486	rs42767284	0.00325991	0.00238615	MODIFIER	intergenic_region	GC-NPFFR2
6	87141492	rs42767285	0.00327367	0.00237719	MODIFIER	intergenic_region	GC-NPFFR2
6	87141494	rs42767286	0.00318839	0.00243499	MODIFIER	intergenic_region	GC-NPFFR2
6	87141498	rs42767287	0.00318839	0.00243499	MODIFIER	intergenic_region	GC-NPFFR2
6	87141508	rs42767288	0.00442737	0.00179684	MODIFIER	intergenic_region	GC-NPFFR2
6	87141517	rs42767289	0.0572968	0.000168246	MODIFIER	intergenic_region	GC-NPFFR2
6	87141582	rs42767290	0.0365075	0.00475293	MODIFIER	intergenic_region	GC-NPFFR2
6	87141663	rs42767297	0.00585555	0.00130959	MODIFIER	intergenic_region	GC-NPFFR2
6	87141717	rs42767298	0.00241327	0.00318897	MODIFIER	intergenic_region	GC-NPFFR2
6	87141835	rs42767299	0.00250403	0.0030836	MODIFIER	intergenic_region	GC-NPFFR2
6	87141871	rs42767300	0.00254442	0.00303789	MODIFIER	intergenic_region	GC-NPFFR2
6	87142000	rs42767301	0.00266654	0.00291141	MODIFIER	intergenic_region	GC-NPFFR2
6	87142001	rs42767302	0.00266654	0.00291141	MODIFIER	intergenic_region	GC-NPFFR2
6	87142026	rs42767303	0.00250403	0.0030836	MODIFIER	intergenic_region	GC-NPFFR2
6	87142037	rs42767304	0.00250403	0.0030836	MODIFIER	intergenic_region	GC-NPFFR2
6	87142334	rs42767316	0.00267083	0.00290716	MODIFIER	intergenic_region	GC-NPFFR2
6	87142463	rs42767317	0.00267083	0.00290716	MODIFIER	intergenic_region	GC-NPFFR2
6	87142518	rs42767318	0.00246392	0.00312954	MODIFIER	intergenic_region	GC-NPFFR2
6	87142716	rs42767319	0.00267083	0.00290716	MODIFIER	intergenic_region	GC-NPFFR2
6	87142766	rs42767320	0.00267083	0.00290716	MODIFIER	intergenic_region	GC-NPFFR2
6	87142779	rs42767321	0.00267083	0.00290716	MODIFIER	intergenic_region	GC-NPFFR2
6	87142788	rs42767322	0.00267083	0.00290716	MODIFIER	intergenic_region	GC-NPFFR2
6	87142790	rs42767323	0.00267083	0.00290716	MODIFIER	intergenic_region	GC-NPFFR2
6	87142842	rs42767324	0.00254847	0.00302849	MODIFIER	intergenic_region	GC-NPFFR2
6	87142857	rs42767325	0.00254847	0.00302849	MODIFIER	intergenic_region	GC-NPFFR2
6	87142898	rs42767326	0.00220465	0.00336062	MODIFIER	intergenic_region	GC-NPFFR2
6	87142925	rs42767327	0.00267083	0.00290716	MODIFIER	intergenic_region	GC-NPFFR2
6	87142984	rs42767328	0.00220465	0.00336062	MODIFIER	intergenic_region	GC-NPFFR2
6	87143028	rs42767329	0.000431525	0.0151756	MODIFIER	intergenic_region	GC-NPFFR2
6	87143057	rs42767330	0.00245978	0.00313222	MODIFIER	intergenic_region	GC-NPFFR2
6	87143064	rs42767431	0.00245978	0.00313222	MODIFIER	intergenic_region	GC-NPFFR2
6	87143095	rs42767432	0.0024679	0.00312525	MODIFIER	intergenic_region	GC-NPFFR2
6	87143096	rs42767433	0.0024679	0.00312525	MODIFIER	intergenic_region	GC-NPFFR2
6	87143122	rs42767434	0.00254132	0.00304233	MODIFIER	intergenic_region	GC-NPFFR2
6	87143137	rs42767435	0.00254132	0.00304233	MODIFIER	intergenic_region	GC-NPFFR2
6	87143172	rs42767436	0.00238582	0.00322316	MODIFIER	intergenic_region	GC-NPFFR2
6	87143274	rs42767437	0.00268547	0.00285592	MODIFIER	intergenic_region	GC-NPFFR2
6	87143405	rs42767438	0.00236473	0.00324986	MODIFIER	intergenic_region	GC-NPFFR2
6	87143505	rs42767439	0.00222816	0.00343188	MODIFIER	intergenic_region	GC-NPFFR2
6	87143575	rs42767440	0.00236473	0.00324986	MODIFIER	intergenic_region	GC-NPFFR2
6	87143657	rs42767441	0.00236473	0.00324986	MODIFIER	intergenic_region	GC-NPFFR2
6	87143759	rs42767444	0.00229612	0.00333907	MODIFIER	intergenic_region	GC-NPFFR2
6	87144417	rs42767445	0.00250415	0.00308382	MODIFIER	intergenic_region	GC-NPFFR2
6	87144496	rs42767446	0.00236473	0.00324986	MODIFIER	intergenic_region	GC-NPFFR2
6	87144582	rs42767447	0.00236473	0.00324986	MODIFIER	intergenic_region	GC-NPFFR2
6	87136186	rs42767456	0.00285969	0.00273146	MODIFIER	intergenic_region	GC-NPFFR2
6	87130525	rs42767460	0.00227165	0.00336864	MODIFIER	intergenic_region	GC-NPFFR2
6	87131116	rs42767461	0.00238323	0.00322742	MODIFIER	intergenic_region	GC-NPFFR2
6	87125629	rs42767467	0.0020097	0.00377794	MODIFIER	intergenic_region	GC-NPFFR2
6	87125174	rs42767468	0.00212022	0.00359704	MODIFIER	intergenic_region	GC-NPFFR2
6	87123655	rs42767470	0.00240206	0.0032083	MODIFIER	intergenic_region	GC-NPFFR2
6	87122541	rs42767471	0.00671163	0.00101561	MODIFIER	intergenic_region	GC-NPFFR2
6	87118428	rs42767472	0.00142646	0.00519291	MODIFIER	intergenic_region	GC-NPFFR2
6	87120244	rs42767477	0.00128913	0.00570003	MODIFIER	intergenic_region	GC-NPFFR2
6	87116572	rs42767481	0.00142167	0.00520868	MODIFIER	intergenic_region	GC-NPFFR2
6	87115215	rs42767482	0.00114726	0.00634956	MODIFIER	intergenic_region	GC-NPFFR2
6	87115185	rs42767483	0.00118606	0.00615637	MODIFIER	intergenic_region	GC-NPFFR2
6	87112248	rs42767488	0.00535337	0.00141889	MODIFIER	intergenic_region	GC-NPFFR2
6	87111828	rs42767489	0.00535337	0.00141889	MODIFIER	intergenic_region	GC-NPFFR2
6	87109485	rs42767490	0.00542977	0.00140075	MODIFIER	intergenic_region	GC-NPFFR2
6	87109403	rs42767491	0.00355699	0.00205155	MODIFIER	intergenic_region	GC-NPFFR2
6	87107116	rs42767496	0.00289899	0.00270313	MODIFIER	intergenic_region	GC-NPFFR2
6	87106665	rs42767501	0.00520713	0.00159129	MODIFIER	intergenic_region	GC-NPFFR2
6	87101768	rs42767505	0.635477	0.00116877	MODIFIER	intergenic_region	GC-NPFFR2
6	87101699	rs42767506	0.611794	0.00118869	MODIFIER	intergenic_region	GC-NPFFR2
6	87101644	rs42767507	0.611794	0.00118869	MODIFIER	intergenic_region	GC-NPFFR2
6	87093185	rs42768135	0.611794	0.00118869	MODIFIER	intergenic_region	GC-NPFFR2
6	87093189	rs42768136	0.611794	0.00118869	MODIFIER	intergenic_region	GC-NPFFR2
6	87093213	rs42768138	0.611794	0.00118869	MODIFIER	intergenic_region	GC-NPFFR2
6	87093415	rs42768139	0.618784	0.00118124	MODIFIER	intergenic_region	GC-NPFFR2
6	87093495	rs42768140	0.618784	0.00118124	MODIFIER	intergenic_region	GC-NPFFR2
6	87093673	rs42768141	0.611794	0.00118869	MODIFIER	intergenic_region	GC-NPFFR2
6	87093864	rs42768144	0.611794	0.00118869	MODIFIER	intergenic_region	GC-NPFFR2
6	87093946	rs42768145	0.799827	0.00105446	MODIFIER	intergenic_region	GC-NPFFR2
6	87094209	rs42768147	0.611794	0.00118869	MODIFIER	intergenic_region	GC-NPFFR2
6	87096721	rs42768157	0.611794	0.00118869	MODIFIER	intergenic_region	GC-NPFFR2
6	87097088	rs42768159	0.62576	0.00117679	MODIFIER	intergenic_region	GC-NPFFR2
6	87097089	rs42768160	0.62576	0.00117679	MODIFIER	intergenic_region	GC-NPFFR2
6	87097493	rs42768163	0.611794	0.00118869	MODIFIER	intergenic_region	GC-NPFFR2
6	87084409	rs43338596	0.611794	0.00118869	MODIFIER	intergenic_region	GC-NPFFR2
6	87084188	rs43338597	0.651573	0.00115193	MODIFIER	intergenic_region	GC-NPFFR2
6	87083397	rs43338598	0.611794	0.00118869	MODIFIER	intergenic_region	GC-NPFFR2
6	87083000	rs43338599	0.611794	0.00118869	MODIFIER	intergenic_region	GC-NPFFR2
6	87082789	rs43338600	0.612547	0.00118798	MODIFIER	intergenic_region	GC-NPFFR2
6	87082438	rs43338604	0.619015	0.00118197	MODIFIER	intergenic_region	GC-NPFFR2
6	87082321	rs43338606	0.601147	0.0011979	MODIFIER	intergenic_region	GC-NPFFR2
6	87081097	rs43338614	0.611794	0.00118869	MODIFIER	intergenic_region	GC-NPFFR2
6	87080605	rs43338616	0.653202	0.00115617	MODIFIER	intergenic_region	GC-NPFFR2
6	87080559	rs43338617	0.586777	0.00121226	MODIFIER	intergenic_region	GC-NPFFR2
6	87080385	rs43338618	0.6275	0.00117504	MODIFIER	intergenic_region	GC-NPFFR2
6	87079689	rs43338620	0.630918	0.00117278	MODIFIER	intergenic_region	GC-NPFFR2
6	87079680	rs43338621	0.630918	0.00117278	MODIFIER	intergenic_region	GC-NPFFR2
6	87079651	rs43338622	0.614733	0.00118721	MODIFIER	intergenic_region	GC-NPFFR2
6	87079624	rs43338623	0.508511	0.00129709	MODIFIER	intergenic_region	GC-NPFFR2
6	87079618	rs43338624	0.521556	0.00127997	MODIFIER	intergenic_region	GC-NPFFR2
6	87079607	rs43338625	0.521556	0.00127997	MODIFIER	intergenic_region	GC-NPFFR2
6	87079603	rs43338626	0.521556	0.00127997	MODIFIER	intergenic_region	GC-NPFFR2
6	87079569	rs43338627	0.611794	0.00118869	MODIFIER	intergenic_region	GC-NPFFR2
6	87079504	rs43338628	0.611794	0.00118869	MODIFIER	intergenic_region	GC-NPFFR2
6	87079486	rs43338629	0.606945	0.00119275	MODIFIER	intergenic_region	GC-NPFFR2
6	87079484	rs43338630	0.606945	0.00119275	MODIFIER	intergenic_region	GC-NPFFR2
6	87079483	rs43339231	0.606945	0.00119275	MODIFIER	intergenic_region	GC-NPFFR2
6	87079467	rs43339232	0.611794	0.00118869	MODIFIER	intergenic_region	GC-NPFFR2
6	87079458	rs43339233	0.611794	0.00118869	MODIFIER	intergenic_region	GC-NPFFR2
6	87079434	rs43339234	0.594627	0.00120365	MODIFIER	intergenic_region	GC-NPFFR2
6	87079255	rs43339235	0.611794	0.00118869	MODIFIER	intergenic_region	GC-NPFFR2
6	87079096	rs43339236	0.604921	0.00119455	MODIFIER	intergenic_region	GC-NPFFR2
6	87078063	rs43339238	0.611794	0.00118869	MODIFIER	intergenic_region	GC-NPFFR2
6	87143838	rs438285511	0.00267466	0.00290327	MODIFIER	intergenic_region	GC-NPFFR2
6	86844109	rs443310418	0.404572	0.00106613	MODIFIER	intergenic_region	SLC4A4-GC
6	87159479	rs452521618	0.0602794	0.000167724	MODIFIER	intergenic_region	GC-NPFFR2
6	86841601	rs455684939	0.410722	0.00105655	MODIFIER	intergenic_region	SLC4A4-GC
6	86841603	rs464676954	0.410722	0.00105655	MODIFIER	intergenic_region	SLC4A4-GC
6	86864932	rs471428288	0.145779	0.00232346	MODIFIER	intergenic_region	SLC4A4-GC
6	87147354	rs474137839	0.0178292	0.000503763	MODIFIER	intergenic_region	GC-NPFFR2
6	89565037	rs476431761	0.00585795	0.0299418	MODIFIER	intergenic_region	AREG-BTC
6	86843387	rs478789482	0.404141	0.00106631	MODIFIER	intergenic_region	SLC4A4-GC
6	87138754	rs523933578	0.00324475	0.00240035	MODIFIER	intergenic_region	GC-NPFFR2
6	89933721	rs524675573	0.338671	0.00107171	MODIFIER	intron_variant	PARM1
6	86849957	rs526637259	0.234213	0.00164406	MODIFIER	intergenic_region	SLC4A4-GC
6	87138324	rs715553704	0.0109353	0.000639674	MODIFIER	intergenic_region	GC-NPFFR2
6	87138373	rs715992224	0.0584271	0.000167851	MODIFIER	intergenic_region	GC-NPFFR2
6	85787821	rs730553577	0.00178585	0.0903767	MODIFIER	intergenic_region	CABS1-ENSBTAG00000007816
6	87128296	rs798175335	0.00374595	0.00213077	MODIFIER	intergenic_region	GC-NPFFR2
6	87134391	rs799604032	0.00333939	0.00237184	MODIFIER	intergenic_region	GC-NPFFR2
6	85454227	rs81184820	7.79648e-07	0.00875968	MODIFIER	intron_variant	CSN2
6	87128417	rs876176064	0.0449922	0.00018899	MODIFIER	intergenic_region	GC-NPFFR2
6	83367847		0.00441828	0.0395024	MODIFIER	intron_variant	UBA6
6	85432194		0.00792887	0.0232933	MODIFIER	downstream_gene_variant	CSN1S1
6	85432194		0.00792887	0.0232933	MODIFIER	intergenic_region	CSN1S1-CSN2
6	85784877		0.000893002	0.171507	MODIFIER	intergenic_region	CABS1-ENSBTAG00000007816
6	85865743		0.00250664	0.0639643
6	86021744		0.00264683	0.0629113	MODIFIER	intergenic_region	ENAM-JCHAIN
6	86021744		0.00264683	0.0629113	MODIFIER	downstream_gene_variant	ENAM
6	86029344		0.00188199	0.0845685	MODIFIER	downstream_gene_variant	JCHAIN
6	86029344		0.00188199	0.0845685	MODIFIER	intergenic_region	ENAM-JCHAIN
6	86626479		4.96842e-07	0.979594	MODIFIER	intron_variant	SLC4A4
6	86753584		0.000537691	0.258727	MODIFIER	intron_variant	SLC4A4
6	86841600		0.410722	0.00105655	MODIFIER	intergenic_region	SLC4A4-GC
6	86847049		0.226463	0.00168455	MODIFIER	intergenic_region	SLC4A4-GC
6	86847113		0.147012	0.00230056	MODIFIER	intergenic_region	SLC4A4-GC
6	86847195		0.252073	0.00156137	MODIFIER	intergenic_region	SLC4A4-GC
6	86855369		0.131188	0.00242184	MODIFIER	intergenic_region	SLC4A4-GC
6	86860433		0.252073	0.00156137	MODIFIER	intergenic_region	SLC4A4-GC
6	86860437		0.252073	0.00156137	MODIFIER	intergenic_region	SLC4A4-GC
6	86864948		0.145779	0.00232346
6	86864954		0.145779	0.00232346
6	86867933		0.276528	0.00145615	MODIFIER	intergenic_region	SLC4A4-GC
6	86867995		0.345388	0.00125476
6	86869926		0.167658	0.00167257	MODIFIER	intergenic_region	SLC4A4-GC
6	86873549		0.247176	0.00158668	MODIFIER	intergenic_region	SLC4A4-GC
6	86874004		0.22295	0.00170739	MODIFIER	intergenic_region	SLC4A4-GC
6	86874021		0.261258	0.00152768	MODIFIER	intergenic_region	SLC4A4-GC
6	86878616		0.247466	0.00158678	MODIFIER	intergenic_region	SLC4A4-GC
6	87023162		2.35563e-18	0.0205806	MODIFIER	intergenic_region	GC-NPFFR2
6	87035463		0.0364265	0.00017639	MODIFIER	intergenic_region	GC-NPFFR2
6	87078776		0.595813	0.00120223	MODIFIER	intergenic_region	GC-NPFFR2
6	87081388		0.597705	0.00120104	MODIFIER	intergenic_region	GC-NPFFR2
6	87085650		0.66646	0.00114707	MODIFIER	intergenic_region	GC-NPFFR2
6	87088016		0.606951	0.00110922	MODIFIER	intergenic_region	GC-NPFFR2
6	87088277		0.0593017	0.000160007	MODIFIER	intergenic_region	GC-NPFFR2
6	87088315		0.0447274	0.000217769	MODIFIER	intergenic_region	GC-NPFFR2
6	87089468		0.343603	0.00122603	MODIFIER	intergenic_region	GC-NPFFR2
6	87089698		0.611794	0.00118869	MODIFIER	intergenic_region	GC-NPFFR2
6	87089893		0.663094	0.00114969	MODIFIER	intergenic_region	GC-NPFFR2
6	87090120		0.663859	0.00114911	MODIFIER	intergenic_region	GC-NPFFR2
6	87090136		0.611794	0.00118869	MODIFIER	intergenic_region	GC-NPFFR2
6	87090145		0.611794	0.00118869	MODIFIER	intergenic_region	GC-NPFFR2
6	87090277		9.78511e-19	0.0497079	MODIFIER	intergenic_region	GC-NPFFR2
6	87090278		6.7363e-19	0.0722063	MODIFIER	intergenic_region	GC-NPFFR2
6	87090342		0.62238	0.00117954	MODIFIER	intergenic_region	GC-NPFFR2
6	87090357		0.62238	0.00117954	MODIFIER	intergenic_region	GC-NPFFR2
6	87090474		0.597469	0.0012004	MODIFIER	intergenic_region	GC-NPFFR2
6	87090710		0.611794	0.00118869	MODIFIER	intergenic_region	GC-NPFFR2
6	87092189		0.696482	0.00112733	MODIFIER	intergenic_region	GC-NPFFR2
6	87095246		0.628591	0.00108581	MODIFIER	intergenic_region	GC-NPFFR2
6	87095651		0.611794	0.00118869	MODIFIER	intergenic_region	GC-NPFFR2
6	87102090		0.60012	0.00119873	MODIFIER	intergenic_region	GC-NPFFR2
6	87102096		0.60012	0.00119873
6	87106974		0.00286345	0.00273392	MODIFIER	intergenic_region	GC-NPFFR2
6	87106975		0.00286345	0.00273392
6	87111837		0.00535337	0.00141889	MODIFIER	intergenic_region	GC-NPFFR2
6	87112495		0.0429789	0.000218317
6	87116378		0.039037	0.000237067	MODIFIER	intergenic_region	GC-NPFFR2
6	87125761		0.0526258	0.000157281	MODIFIER	intergenic_region	GC-NPFFR2
6	87127923		0.00353149	0.00186791	MODIFIER	intergenic_region	GC-NPFFR2
6	87133542		0.00257635	0.00300494	MODIFIER	intergenic_region	GC-NPFFR2
6	87133543		0.00274911	0.00283225	MODIFIER	intergenic_region	GC-NPFFR2
6	87134388		0.00333939	0.00237184	MODIFIER	intergenic_region	GC-NPFFR2
6	87134905		0.00235272	0.00325475	MODIFIER	intergenic_region	GC-NPFFR2
6	87134929		0.00530566	0.00135242	MODIFIER	intergenic_region	GC-NPFFR2
6	87139849		0.00240286	0.00319626	MODIFIER	intergenic_region	GC-NPFFR2
6	87139850		0.00303352	0.00258186
6	87139851		0.0029833	0.00262181	MODIFIER	intergenic_region	GC-NPFFR2
6	87139852		0.00226158	0.00331004
6	87140959		0.00273054	0.00284461
6	87141000		0.00223676	0.00292091	MODIFIER	intergenic_region	GC-NPFFR2
6	87141365		0.00245485	0.00313984	MODIFIER	intergenic_region	GC-NPFFR2
6	87141517		0.0572968	0.000168246	MODIFIER	intergenic_region	GC-NPFFR2
6	87142057		0.00250403	0.0030836	MODIFIER	intergenic_region	GC-NPFFR2
6	87142058		0.00250403	0.0030836	MODIFIER	intergenic_region	GC-NPFFR2
6	87142113		0.00262196	0.00295622	MODIFIER	intergenic_region	GC-NPFFR2
6	87142151		0.00250403	0.0030836	MODIFIER	intergenic_region	GC-NPFFR2
6	87142157		0.00250403	0.0030836	MODIFIER	intergenic_region	GC-NPFFR2
6	87142163		0.00250403	0.0030836	MODIFIER	intergenic_region	GC-NPFFR2
6	87142191		0.00330953	0.00235041	MODIFIER	intergenic_region	GC-NPFFR2
6	87142192		0.00330953	0.00235041	MODIFIER	intergenic_region	GC-NPFFR2
6	87142234		0.00253654	0.00304738	MODIFIER	intergenic_region	GC-NPFFR2
6	87142273		0.00256132	0.00302	MODIFIER	intergenic_region	GC-NPFFR2
6	87142281		0.00269437	0.00288359	MODIFIER	intergenic_region	GC-NPFFR2
6	87142305		0.00267083	0.00290716	MODIFIER	intergenic_region	GC-NPFFR2
6	87142929		0.00267083	0.00290716	MODIFIER	intergenic_region	GC-NPFFR2
6	87143090		0.0024679	0.00312525	MODIFIER	intergenic_region	GC-NPFFR2
6	87144463		0.00236473	0.00324986	MODIFIER	intergenic_region	GC-NPFFR2
6	87144697		0.00237484	0.00323748	MODIFIER	intergenic_region	GC-NPFFR2
6	87145218		0.00208983	0.00363892	MODIFIER	intergenic_region	GC-NPFFR2
6	87145406		0.013218	0.000553794	MODIFIER	intergenic_region	GC-NPFFR2
6	87145407		0.0021408	0.00355992	MODIFIER	intergenic_region	GC-NPFFR2
6	87146694		0.0019156	0.00394275	MODIFIER	intergenic_region	GC-NPFFR2
6	87146802		0.00233758	0.00328434	MODIFIER	intergenic_region	GC-NPFFR2
6	87146805		0.00233758	0.00328434
6	87146998		0.00220254	0.00346858	MODIFIER	intergenic_region	GC-NPFFR2
6	87146999		0.00220254	0.00346858
6	87147024		0.00220254	0.00346858	MODIFIER	intergenic_region	GC-NPFFR2
6	87147026		0.00220254	0.00346858
6	87147214		0.00871086	0.000975139	MODIFIER	intergenic_region	GC-NPFFR2
6	87147352		0.0185138	0.000487354	MODIFIER	intergenic_region	GC-NPFFR2
6	87147440		0.00220254	0.00346858	MODIFIER	intergenic_region	GC-NPFFR2
6	87147443		0.00220254	0.00346858	MODIFIER	intergenic_region	GC-NPFFR2
6	87147761		0.00220254	0.00346858	MODIFIER	intergenic_region	GC-NPFFR2
6	87147856		0.00235844	0.00325733	MODIFIER	intergenic_region	GC-NPFFR2
6	87148713		0.00220254	0.00346858	MODIFIER	intergenic_region	GC-NPFFR2
6	87149276		0.00220254	0.00346858	MODIFIER	intergenic_region	GC-NPFFR2
6	87149290		0.00232525	0.0033001	MODIFIER	intergenic_region	GC-NPFFR2
6	87149291		0.00232525	0.0033001
6	87149292		0.00232525	0.0033001	MODIFIER	intergenic_region	GC-NPFFR2
6	87150470		0.0194921	0.000456506	MODIFIER	intergenic_region	GC-NPFFR2
6	87150471		0.0302306	0.000303438	MODIFIER	intergenic_region	GC-NPFFR2
6	87151324		0.00257234	0.00300704	MODIFIER	intergenic_region	GC-NPFFR2
6	87151328		0.00257234	0.00300704	MODIFIER	intergenic_region	GC-NPFFR2
6	87151329		0.0184677	0.000394393	MODIFIER	intergenic_region	GC-NPFFR2
6	87151844		0.00209681	0.00362844	MODIFIER	intergenic_region	GC-NPFFR2
6	87154164		0.00223501	0.00342234	MODIFIER	intergenic_region	GC-NPFFR2
6	87154192		0.000187963	0.0290945	MODIFIER	intergenic_region	GC-NPFFR2
6	87155461		0.0551387	0.000180808	MODIFIER	intergenic_region	GC-NPFFR2
6	87155465		0.0551387	0.000180808	MODIFIER	intergenic_region	GC-NPFFR2
6	87157859		0.0518518	0.00019049	MODIFIER	intergenic_region	GC-NPFFR2
6	87157893		0.0518518	0.00019049	MODIFIER	intergenic_region	GC-NPFFR2
6	87158315		0.0377076	0.000243459	MODIFIER	intergenic_region	GC-NPFFR2
6	87159468		0.0595081	0.000169572	MODIFIER	intergenic_region	GC-NPFFR2
6	87159469		0.0567539	0.000176361	MODIFIER	intergenic_region	GC-NPFFR2
6	87160423		0.0231487	0.000344568	MODIFIER	intergenic_region	GC-NPFFR2
6	87164352		0.062587	0.00015759	MODIFIER	intergenic_region	GC-NPFFR2
6	89570041		0.00556785	0.0310695	MODIFIER	intergenic_region	AREG-BTC
10	2137791	0	0.00233311	rs383366269	MODIFIER	intergenic_region	ENSBTAG00000051430-NREP
10	2137817	0	0.00233311	rs211233128	MODIFIER	intergenic_region	ENSBTAG00000051430-NREP
10	2137822	0	0.00233311	rs135941296	MODIFIER	intergenic_region	ENSBTAG00000051430-NREP
10	2138251	0	0.00233311	rs210375645	MODIFIER	intergenic_region	ENSBTAG00000051430-NREP
10	2138956	0	0.00242421	rs211578159	MODIFIER	intergenic_region	ENSBTAG00000051430-NREP
10	2139024	0	0.00233311	rs136703801	MODIFIER	intergenic_region	ENSBTAG00000051430-NREP
10	2139068	0	0.00233311	rs209663212	MODIFIER	intergenic_region	ENSBTAG00000051430-NREP
10	2139205	0	0.00282214	rs211218810	MODIFIER	intergenic_region	ENSBTAG00000051430-NREP
10	2140107	0	0.00230988	rs209896027	MODIFIER	intergenic_region	ENSBTAG00000051430-NREP
10	2142436	0	0.0030155	rs210812638	MODIFIER	intergenic_region	ENSBTAG00000051430-NREP
10	2143382	0	0.00299001	rs378484178	MODIFIER	intergenic_region	ENSBTAG00000051430-NREP
10	2143418	0	0.00494717	rs381162292	MODIFIER	intergenic_region	ENSBTAG00000051430-NREP
10	2143448	0	0.00280653	rs384704781	MODIFIER	intergenic_region	ENSBTAG00000051430-NREP
10	2143547	0	0.00254426	rs479591066	MODIFIER	intergenic_region	ENSBTAG00000051430-NREP
10	2144024	0	0.00328188	rs211636824	MODIFIER	intergenic_region	ENSBTAG00000051430-NREP
10	2144499	0	0.003124	rs207498184	MODIFIER	intergenic_region	ENSBTAG00000051430-NREP
10	2144690	0	0.0023882	rs209203925	MODIFIER	intergenic_region	ENSBTAG00000051430-NREP
10	2181268	0	0.00621053	rs137655584	MODIFIER	intergenic_region	ENSBTAG00000051430-NREP
10	2181269	0	0.00621053	rs133448140	MODIFIER	intergenic_region	ENSBTAG00000051430-NREP
10	2185822	0	0.0118637	rs135543467	MODIFIER	intergenic_region	ENSBTAG00000051430-NREP
10	2186592	0	0.0116656	rs132780572	MODIFIER	intergenic_region	ENSBTAG00000051430-NREP
10	2186717	0	0.0123397	rs135254368	MODIFIER	intergenic_region	ENSBTAG00000051430-NREP
10	2186825	0	0.0301352	rs132884236	MODIFIER	intergenic_region	ENSBTAG00000051430-NREP
10	2187037	0	0.0123215	rs210689362	MODIFIER	intergenic_region	ENSBTAG00000051430-NREP
10	2187236	0	0.0123215	rs385000883	MODIFIER	intergenic_region	ENSBTAG00000051430-NREP
10	2187345	0	0.0123397	rs381280621	MODIFIER	intergenic_region	ENSBTAG00000051430-NREP
10	2187698	0	0.00731306	rs134312409	MODIFIER	intergenic_region	ENSBTAG00000051430-NREP
10	2187736	0	0.00652697	rs382629586	MODIFIER	intergenic_region	ENSBTAG00000051430-NREP
10	2187862	0	0.0512143	rs463419191	MODIFIER	intergenic_region	ENSBTAG00000051430-NREP
10	2187864	0	0.0512143	rs453518515	MODIFIER	intergenic_region	ENSBTAG00000051430-NREP
10	2188056	0	0.0152207	rs384602800	MODIFIER	intergenic_region	ENSBTAG00000051430-NREP
10	2188568	0	0.00578109	rs208207188	MODIFIER	intergenic_region	ENSBTAG00000051430-NREP
10	2188935	0	0.0116298	rs135121913	MODIFIER	intergenic_region	ENSBTAG00000051430-NREP
10	2189039	0	0.00569888	rs136884476	MODIFIER	intergenic_region	ENSBTAG00000051430-NREP
10	2189095	0	0.0057389	rs382968669	MODIFIER	intergenic_region	ENSBTAG00000051430-NREP
10	2189114	0	0.0123739	rs377792838	MODIFIER	intergenic_region	ENSBTAG00000051430-NREP
10	2189119	0	0.0123739	rs382134692	MODIFIER	intergenic_region	ENSBTAG00000051430-NREP
10	2189145	0	0.00580498	rs384423811	MODIFIER	intergenic_region	ENSBTAG00000051430-NREP
10	2189146	0	0.00580498	rs378475526	MODIFIER	intergenic_region	ENSBTAG00000051430-NREP
10	2189290	0	0.0115102	rs381198105	MODIFIER	intergenic_region	ENSBTAG00000051430-NREP
10	2189334	0	0.0118061	rs520199613	MODIFIER	intergenic_region	ENSBTAG00000051430-NREP
10	2189336	0	0.00555808	rs384838643	MODIFIER	intergenic_region	ENSBTAG00000051430-NREP
10	2189355	0	0.0108064	rs463519872	MODIFIER	intergenic_region	ENSBTAG00000051430-NREP
10	2189448	0	0.00560769	rs379257520	MODIFIER	intergenic_region	ENSBTAG00000051430-NREP
10	2189548	0	0.00556245	rs382428317	MODIFIER	intergenic_region	ENSBTAG00000051430-NREP
10	2189559	0	0.0125527	rs523844541	MODIFIER	intergenic_region	ENSBTAG00000051430-NREP
10	2189560	0	0.00588694	rs384480351	MODIFIER	intergenic_region	ENSBTAG00000051430-NREP
10	2189578	0	0.00874387	rs378828860	MODIFIER	intergenic_region	ENSBTAG00000051430-NREP
10	2189586	0	0.0193256	rs383128829	MODIFIER	intergenic_region	ENSBTAG00000051430-NREP
10	2189678	0	0.0199985	rs137774567	MODIFIER	intergenic_region	ENSBTAG00000051430-NREP
10	2189714	0	0.00940982	rs380857017	MODIFIER	intergenic_region	ENSBTAG00000051430-NREP
10	2190761	0	0.0074977		MODIFIER	intergenic_region	ENSBTAG00000051430-NREP
10	2190824	0	0.0074102	rs137007518	MODIFIER	intergenic_region	ENSBTAG00000051430-NREP
10	2190913	0	0.0166376	rs209449941	MODIFIER	intergenic_region	ENSBTAG00000051430-NREP
10	2190955	0	0.0160696	rs133652402	MODIFIER	intergenic_region	ENSBTAG00000051430-NREP
10	2191183	0	0.0161508	rs135031048	MODIFIER	intergenic_region	ENSBTAG00000051430-NREP
10	2191500	0	0.0160696	rs137431748	MODIFIER	intergenic_region	ENSBTAG00000051430-NREP
10	2191524	0	0.0074102	rs134938048	MODIFIER	intergenic_region	ENSBTAG00000051430-NREP
10	2191546	0	0.0153173	rs136654397	MODIFIER	intergenic_region	ENSBTAG00000051430-NREP
10	2191570	0	0.00715305	rs132785131	MODIFIER	intergenic_region	ENSBTAG00000051430-NREP
10	2191670	0	0.0160696	rs385027497	MODIFIER	intergenic_region	ENSBTAG00000051430-NREP
10	2191697	0	0.0160696	rs137055403	MODIFIER	intergenic_region	ENSBTAG00000051430-NREP
10	2191886	0	0.0152878	rs135315777	MODIFIER	intergenic_region	ENSBTAG00000051430-NREP
10	2191994	0	0.018869	rs209795178	MODIFIER	intergenic_region	ENSBTAG00000051430-NREP
10	2192023	0	0.00779463	rs133018402	MODIFIER	intergenic_region	ENSBTAG00000051430-NREP
10	2192117	0	0.0147988	rs134634515	MODIFIER	intergenic_region	ENSBTAG00000051430-NREP
10	2192126	0	0.00691634	rs136141050	MODIFIER	intergenic_region	ENSBTAG00000051430-NREP
10	2192211	0	0.00772114	rs133711318	MODIFIER	intergenic_region	ENSBTAG00000051430-NREP
10	2192280	0	0.00773788	rs134388054	MODIFIER	intergenic_region	ENSBTAG00000051430-NREP
10	2192330	0	0.00665179	rs137623641	MODIFIER	intergenic_region	ENSBTAG00000051430-NREP
10	2192335	0	0.0142234	rs133248524	MODIFIER	intergenic_region	ENSBTAG00000051430-NREP
10	2192340	0	0.00725122	rs137208483	MODIFIER	intergenic_region	ENSBTAG00000051430-NREP
10	2192500	0	0.00753827	rs136154211	MODIFIER	intergenic_region	ENSBTAG00000051430-NREP
10	2192560	0	0.00753827	rs133414233	MODIFIER	intergenic_region	ENSBTAG00000051430-NREP
10	2192707	0	0.0173103	rs134634994	MODIFIER	intergenic_region	ENSBTAG00000051430-NREP
10	2192718	0	0.0177875	rs135778546	MODIFIER	intergenic_region	ENSBTAG00000051430-NREP
10	2192742	0	0.0176977	rs133569706	MODIFIER	intergenic_region	ENSBTAG00000051430-NREP
10	2193310	0	0.0165764		MODIFIER	intergenic_region	ENSBTAG00000051430-NREP
10	2193416	0	0.0157264	rs137400287	MODIFIER	intergenic_region	ENSBTAG00000051430-NREP
10	2193424	0	0.0157264	rs133122019	MODIFIER	intergenic_region	ENSBTAG00000051430-NREP
10	2193935	0	0.0144695	rs137037535	MODIFIER	intergenic_region	ENSBTAG00000051430-NREP
10	2194166	0	0.0161561	rs135882285	MODIFIER	intergenic_region	ENSBTAG00000051430-NREP
10	2194197	0	0.019815	rs136826732	MODIFIER	intergenic_region	ENSBTAG00000051430-NREP
10	2194368	0	0.0250832	rs209687243	MODIFIER	intergenic_region	ENSBTAG00000051430-NREP
10	2194469	0	0.024854	rs134218998	MODIFIER	intergenic_region	ENSBTAG00000051430-NREP
11	63518954	rs108948567	0.000181125	0.0548629	MODIFIER	intergenic_region	RAB1A-ACTR2
11	63515792	rs108953651	0.00218343	0.00563288	MODIFIER	intergenic_region	RAB1A-ACTR2
11	63522775	rs108960931	0.00364406	0.00354462	MODIFIER	intergenic_region	RAB1A-ACTR2
11	63516726	rs108998440	0.00212803	0.00577382	MODIFIER	intergenic_region	RAB1A-ACTR2
11	103248288	rs109026837	7.32227e-14	0.00544764	MODIFIER	intergenic_region	ENSBTAG00000048091-PAEP
11	63522975	rs109034958	0.00375811	0.00344706	MODIFIER	intergenic_region	RAB1A-ACTR2
11	63522652	rs109043928	0.00375811	0.00344706	MODIFIER	intergenic_region	RAB1A-ACTR2
11	103252860	rs109046993	5.48955e-14	0.00722958	MODIFIER	upstream_gene_variant	PAEP
11	103252860	rs109046993	5.48955e-14	0.00722958	MODIFIER	intergenic_region	ENSBTAG00000048091-PAEP
11	63501136	rs109070537	0.000564937	0.0183852	MODIFIER	upstream_gene_variant	RAB1A
11	63501136	rs109070537	0.000564937	0.0183852	MODIFIER	intergenic_region	RAB1A-ACTR2
11	103262804	rs109087963	3.57847e-14	0.0110096	MODIFIER	intron_variant	PAEP
11	103262804	rs109087963	3.57847e-14	0.0110096	MODIFIER	downstream_gene_variant	PAEP
11	63503676	rs109101845	0.000465984	0.0220162	MODIFIER	upstream_gene_variant	RAB1A
11	63503676	rs109101845	0.000465984	0.0220162	MODIFIER	intergenic_region	RAB1A-ACTR2
11	103255083	rs109105837	5.89173e-14	0.00674336	MODIFIER	upstream_gene_variant	PAEP
11	103255083	rs109105837	5.89173e-14	0.00674336	MODIFIER	intergenic_region	ENSBTAG00000048091-PAEP
11	103256232	rs109116595	1.03105e-13	0.00388992	LOW	synonymous_variant	PAEP
11	63516198	rs109121211	0.00219792	0.00560578	MODIFIER	intergenic_region	RAB1A-ACTR2
11	103252906	rs109166248	6.94386e-14	0.00573611	MODIFIER	intergenic_region	ENSBTAG00000048091-PAEP
11	103252906	rs109166248	6.94386e-14	0.00573611	MODIFIER	upstream_gene_variant	PAEP
11	103247960	rs109209173	7.62695e-14	0.00523356	MODIFIER	intergenic_region	ENSBTAG00000048091-PAEP
11	103248614	rs109272848	7.09929e-14	0.00561572	MODIFIER	intergenic_region	ENSBTAG00000048091-PAEP
11	103249686	rs109286526	5.43735e-14	0.0072977	MODIFIER	intergenic_region	ENSBTAG00000048091-PAEP
11	63506419	rs109342663	0.000487184	0.0211182	MODIFIER	intergenic_region	RAB1A-ACTR2
11	63532426	rs109349878	0.00435339	0.00302976	MODIFIER	intergenic_region	RAB1A-ACTR2
11	103249293	rs109361146	7.09929e-14	0.00561572	MODIFIER	intergenic_region	ENSBTAG00000048091-PAEP
11	63516852	rs109449034	0.00206092	0.00594407	MODIFIER	intergenic_region	RAB1A-ACTR2
11	63522822	rs109484778	0.0011246	0.0101053	MODIFIER	intergenic_region	RAB1A-ACTR2
11	103258176	rs109498796	6.35009e-14	0.00626632	MODIFIER	intron_variant	PAEP
11	103254276	rs109509741	5.73099e-14	0.00692197	MODIFIER	upstream_gene_variant	PAEP
11	103254276	rs109509741	5.73099e-14	0.00692197	MODIFIER	intergenic_region	ENSBTAG00000048091-PAEP
11	103248904	rs109531047	7.32227e-14	0.00544764	MODIFIER	intergenic_region	ENSBTAG00000048091-PAEP
11	63487754	rs109547367	0.000431023	0.0236388	MODIFIER	upstream_gene_variant	RAB1A
11	63487754	rs109547367	0.000431023	0.0236388	MODIFIER	intron_variant	RAB1A
11	63518381	rs109547580	0.00296692	0.00426651	MODIFIER	intergenic_region	RAB1A-ACTR2
11	103253750	rs109554394	8.12664e-14	0.00491502	MODIFIER	upstream_gene_variant	PAEP
11	103253750	rs109554394	8.12664e-14	0.00491502	MODIFIER	intergenic_region	ENSBTAG00000048091-PAEP
11	103259232	rs109625649	6.33034e-14	0.00628445	MODERATE	missense_variant	PAEP
11	103251816	rs109628546	9.80019e-14	0.00408905	MODIFIER	upstream_gene_variant	PAEP
11	103251816	rs109628546	9.80019e-14	0.00408905	MODIFIER	intergenic_region	ENSBTAG00000048091-PAEP
11	63515271	rs109645666	0.00575332	0.00235571	MODIFIER	intergenic_region	RAB1A-ACTR2
11	63516805	rs109648545	0.00212803	0.00577382	MODIFIER	intergenic_region	RAB1A-ACTR2
11	63518265	rs109675596	0.00296692	0.00426651	MODIFIER	intergenic_region	RAB1A-ACTR2
11	103254162	rs109688459	8.12664e-14	0.00491502	MODIFIER	intergenic_region	ENSBTAG00000048091-PAEP
11	103254162	rs109688459	8.12664e-14	0.00491502	MODIFIER	upstream_gene_variant	PAEP
11	103254222	rs109733140	8.12664e-14	0.00491502	MODIFIER	upstream_gene_variant	PAEP
11	103254222	rs109733140	8.12664e-14	0.00491502	MODIFIER	intergenic_region	ENSBTAG00000048091-PAEP
11	103248878	rs109733270	7.42296e-14	0.00537485	MODIFIER	intergenic_region	ENSBTAG00000048091-PAEP
11	103256904	rs109755032	1.0045e-13	0.00399063	MODIFIER	intron_variant	PAEP
11	63518909	rs109773024	0.000186812	0.0532888	MODIFIER	intergenic_region	RAB1A-ACTR2
11	63522429	rs109811284	0.00353678	0.00363646	MODIFIER	intergenic_region	RAB1A-ACTR2
11	63519603	rs109811700	0.00336529	0.00380302	MODIFIER	intergenic_region	RAB1A-ACTR2
11	63522063	rs109816226	0.00375811	0.00344706	MODIFIER	intergenic_region	RAB1A-ACTR2
11	63501006	rs109816568	0.00213307	0.00530547	MODIFIER	intergenic_region	RAB1A-ACTR2
11	63501006	rs109816568	0.00213307	0.00530547	MODIFIER	upstream_gene_variant	RAB1A
11	103252443	rs109817665	9.40462e-14	0.00425759	MODIFIER	intergenic_region	ENSBTAG00000048091-PAEP
11	103252443	rs109817665	9.40462e-14	0.00425759	MODIFIER	upstream_gene_variant	PAEP
11	103254542	rs109843613	9.92993e-14	0.00403594	MODIFIER	intergenic_region	ENSBTAG00000048091-PAEP
11	103254542	rs109843613	9.92993e-14	0.00403594	MODIFIER	upstream_gene_variant	PAEP
11	103258267	rs109863113	8.30774e-14	0.0048087	MODIFIER	intron_variant	PAEP
11	103269281	rs109880410	3.12101e-14	0.012552	MODIFIER	intergenic_region	PAEP-GLT6D1
11	103269281	rs109880410	3.12101e-14	0.012552	MODIFIER	downstream_gene_variant	GLT6D1
11	103276329	rs109891490	5.21487e-14	0.00756942	MODIFIER	intron_variant	GLT6D1
11	103256457	rs109907194	6.03935e-14	0.0065734	MODIFIER	intron_variant	PAEP
11	103256747	rs109947864	6.61151e-14	0.00601494	MODIFIER	intron_variant	PAEP
11	103252849	rs109955364	6.27506e-14	0.00633919	MODIFIER	upstream_gene_variant	PAEP
11	103252849	rs109955364	6.27506e-14	0.00633919	MODIFIER	intergenic_region	ENSBTAG00000048091-PAEP
11	103255023	rs109982707	8.21904e-14	0.00485734	MODIFIER	intergenic_region	ENSBTAG00000048091-PAEP
11	103255023	rs109982707	8.21904e-14	0.00485734	MODIFIER	upstream_gene_variant	PAEP
11	103259131	rs109990218	8.56005e-14	0.00467016	LOW	splice_region_variant&intron_variant	PAEP
11	103245794	rs110051628	7.40476e-14	0.00538786	MODIFIER	downstream_gene_variant	ENSBTAG00000048091
11	103245794	rs110051628	7.40476e-14	0.00538786	MODIFIER	intergenic_region	ENSBTAG00000048091-PAEP
11	103254799	rs110053249	8.12664e-14	0.00491502	MODIFIER	upstream_gene_variant	PAEP
11	103254799	rs110053249	8.12664e-14	0.00491502	MODIFIER	intergenic_region	ENSBTAG00000048091-PAEP
11	103249082	rs110063984	6.94575e-14	0.0057359	MODIFIER	intergenic_region	ENSBTAG00000048091-PAEP
11	103257950	rs110066229	8.14225e-14	0.00490601	MODERATE	missense_variant	PAEP
11	103248909	rs110076614	8.08059e-14	0.0049449	MODIFIER	intergenic_region	ENSBTAG00000048091-PAEP
11	63508612	rs110106619	0.000248835	0.0387022	MODIFIER	intergenic_region	RAB1A-ACTR2
11	63501709	rs110135876	0.000465984	0.0220162	MODIFIER	intergenic_region	RAB1A-ACTR2
11	63501709	rs110135876	0.000465984	0.0220162	MODIFIER	upstream_gene_variant	RAB1A
11	63516154	rs110137381	0.00250627	0.00497055	MODIFIER	intergenic_region	RAB1A-ACTR2
11	103249525	rs110143023	1.05212e-13	0.00381329	MODIFIER	intergenic_region	ENSBTAG00000048091-PAEP
11	103259118	rs110143060	5.50446e-14	0.00721164	MODIFIER	intron_variant	PAEP
11	63516361	rs110157805	0.00223832	0.00544184	MODIFIER	intergenic_region	RAB1A-ACTR2
11	103256826	rs110186753	9.85468e-14	0.00406681	MODIFIER	intron_variant	PAEP
11	103258095	rs110205058	6.75149e-14	0.00589808	MODIFIER	intron_variant	PAEP
11	63507244	rs110251186	0.00393001	0.00338392	MODIFIER	intergenic_region	RAB1A-ACTR2
11	103245609	rs110270048	8.57915e-14	0.00465937	MODIFIER	intergenic_region	ENSBTAG00000048091-PAEP
11	103245609	rs110270048	8.57915e-14	0.00465937	MODIFIER	downstream_gene_variant	ENSBTAG00000048091
11	103248396	rs110303032	7.40657e-14	0.0053859	MODIFIER	intergenic_region	ENSBTAG00000048091-PAEP
11	103262933	rs110328877	6.65574e-14	0.00597792	MODIFIER	downstream_gene_variant	PAEP
11	103262933	rs110328877	6.65574e-14	0.00597792	MODIFIER	intron_variant	PAEP
11	103266895	rs110351291	6.30905e-14	0.0062975	MODIFIER	downstream_gene_variant	GLT6D1
11	103266895	rs110351291	6.30905e-14	0.0062975	MODIFIER	downstream_gene_variant	PAEP
11	103266895	rs110351291	6.30905e-14	0.0062975	MODIFIER	intergenic_region	PAEP-GLT6D1
11	103249080	rs110372120	6.94575e-14	0.0057359	MODIFIER	intergenic_region	ENSBTAG00000048091-PAEP
11	103249405	rs110377516	7.32227e-14	0.00544764	MODIFIER	intergenic_region	ENSBTAG00000048091-PAEP
11	63522396	rs110384640	0.00347408	0.00370138	MODIFIER	intergenic_region	RAB1A-ACTR2
11	103254495	rs110387275	9.79152e-14	0.00409177	MODIFIER	intergenic_region	ENSBTAG00000048091-PAEP
11	103254495	rs110387275	9.79152e-14	0.00409177	MODIFIER	upstream_gene_variant	PAEP
11	103249157	rs110388337	9.17546e-14	0.00436312	MODIFIER	intergenic_region	ENSBTAG00000048091-PAEP
11	103260642	rs110405716	8.52487e-14	0.00468872	MODIFIER	intron_variant	PAEP
11	63501704	rs110413880	0.000465984	0.0220162	MODIFIER	upstream_gene_variant	RAB1A
11	63501704	rs110413880	0.000465984	0.0220162	MODIFIER	intergenic_region	RAB1A-ACTR2
11	63476482	rs110453323	0.000674855	0.0155454	MODIFIER	intron_variant	RAB1A
11	63515830	rs110466366	0.00218343	0.00563288	MODIFIER	intergenic_region	RAB1A-ACTR2
11	103246419	rs110531467	5.47244e-14	0.00724658	MODIFIER	intergenic_region	ENSBTAG00000048091-PAEP
11	63473683	rs110531777	0.000752627	0.0140351	MODIFIER	downstream_gene_variant	CEP68
11	63473683	rs110531777	0.000752627	0.0140351	MODIFIER	intron_variant	RAB1A
11	103257241	rs110537205	9.97239e-14	0.00401965	MODIFIER	intron_variant	PAEP
11	103253747	rs110563549	7.22115e-14	0.00551993	MODIFIER	upstream_gene_variant	PAEP
11	103253747	rs110563549	7.22115e-14	0.00551993	MODIFIER	intergenic_region	ENSBTAG00000048091-PAEP
11	63518711	rs110616186	0.00409495	0.00297817	MODIFIER	intergenic_region	RAB1A-ACTR2
11	63517007	rs110638165	0.00349535	0.00367446	MODIFIER	intergenic_region	RAB1A-ACTR2
11	103259143	rs110641366	7.75818e-14	0.00514401	LOW	synonymous_variant	PAEP
11	103254171	rs110659098	8.12664e-14	0.00491502	MODIFIER	intergenic_region	ENSBTAG00000048091-PAEP
11	103254171	rs110659098	8.12664e-14	0.00491502	MODIFIER	upstream_gene_variant	PAEP
11	103252933	rs110661775	6.00325e-14	0.0066218	MODIFIER	intergenic_region	ENSBTAG00000048091-PAEP
11	103252933	rs110661775	6.00325e-14	0.0066218	MODIFIER	upstream_gene_variant	PAEP
11	63517189	rs110664048	0.00332294	0.00384702	MODIFIER	intergenic_region	RAB1A-ACTR2
11	63519544	rs110671902	0.00314915	0.00403899	MODIFIER	intergenic_region	RAB1A-ACTR2
11	103258951	rs110684335	6.75149e-14	0.00589808	MODIFIER	intron_variant	PAEP
11	103258985	rs110688769	7.30587e-14	0.00543828	MODIFIER	intron_variant	PAEP
11	63516621	rs110701040	0.00360335	0.00356964	MODIFIER	intergenic_region	RAB1A-ACTR2
11	103253479	rs110703191	9.68739e-14	0.00413463	MODIFIER	intergenic_region	ENSBTAG00000048091-PAEP
11	103253479	rs110703191	9.68739e-14	0.00413463	MODIFIER	upstream_gene_variant	PAEP
11	103254333	rs110710904	7.97327e-14	0.00500776	MODIFIER	upstream_gene_variant	PAEP
11	103254333	rs110710904	7.97327e-14	0.00500776	MODIFIER	intergenic_region	ENSBTAG00000048091-PAEP
11	63519354	rs110734471	0.00326941	0.00390361	MODIFIER	intergenic_region	RAB1A-ACTR2
11	63501913	rs110735133	0.000343454	0.0292097	MODIFIER	intergenic_region	RAB1A-ACTR2
11	63501913	rs110735133	0.000343454	0.0292097	MODIFIER	upstream_gene_variant	RAB1A
11	103254553	rs110750786	9.92993e-14	0.00403594	MODIFIER	upstream_gene_variant	PAEP
11	103254553	rs110750786	9.92993e-14	0.00403594	MODIFIER	intergenic_region	ENSBTAG00000048091-PAEP
11	103255374	rs110766819	6.71405e-14	0.00592808	MODIFIER	upstream_gene_variant	PAEP
11	103255374	rs110766819	6.71405e-14	0.00592808	MODIFIER	intergenic_region	ENSBTAG00000048091-PAEP
11	103246154	rs110769099	8.08059e-14	0.0049449	MODIFIER	intergenic_region	ENSBTAG00000048091-PAEP
11	103256280	rs110788821	7.86736e-14	0.00507506	MODIFIER	intron_variant	PAEP
11	103277147	rs110788899	6.74634e-14	0.00587784	MODIFIER	intron_variant	GLT6D1
11	103277147	rs110788899	6.74634e-14	0.00587784	MODIFIER	upstream_gene_variant	LCN9
11	103253928	rs110802466	5.63511e-14	0.00704345	MODIFIER	upstream_gene_variant	PAEP
11	103253928	rs110802466	5.63511e-14	0.00704345	MODIFIER	intergenic_region	ENSBTAG00000048091-PAEP
11	103246542	rs110837274	6.97717e-14	0.00571121	MODIFIER	intergenic_region	ENSBTAG00000048091-PAEP
11	103253862	rs110860386	8.49159e-14	0.00470738	MODIFIER	intergenic_region	ENSBTAG00000048091-PAEP
11	103253862	rs110860386	8.49159e-14	0.00470738	MODIFIER	upstream_gene_variant	PAEP
11	103256604	rs110874271	8.79934e-14	0.00454525	MODIFIER	intron_variant	PAEP
11	103258094	rs110886675	6.75149e-14	0.00589808	MODIFIER	intron_variant	PAEP
11	103254719	rs110888023	8.72796e-14	0.00457942	MODIFIER	upstream_gene_variant	PAEP
11	103254719	rs110888023	8.72796e-14	0.00457942	MODIFIER	intergenic_region	ENSBTAG00000048091-PAEP
11	63516827	rs110904710	0.00212803	0.00577382	MODIFIER	intergenic_region	RAB1A-ACTR2
11	63508441	rs110914505	0.00448346	0.00300259	MODIFIER	intergenic_region	RAB1A-ACTR2
11	103254130	rs110933198	4.47734e-14	0.00882316	MODIFIER	intergenic_region	ENSBTAG00000048091-PAEP
11	103254130	rs110933198	4.47734e-14	0.00882316	MODIFIER	upstream_gene_variant	PAEP
11	103261805	rs110935748	3.42553e-14	0.0114926	MODIFIER	downstream_gene_variant	PAEP
11	103261805	rs110935748	3.42553e-14	0.0114926	MODIFIER	intron_variant	PAEP
11	103258943	rs110941132	6.75149e-14	0.00589808	MODIFIER	intron_variant	PAEP
11	103262070	rs110952849	4.50204e-14	0.00878035	MODIFIER	intron_variant	PAEP
11	103262070	rs110952849	4.50204e-14	0.00878035	MODIFIER	downstream_gene_variant	PAEP
11	103258175	rs110962910	9.75119e-14	0.00410889	MODIFIER	intron_variant	PAEP
11	63469793	rs110968890	0.000660594	0.0158098	MODIFIER	downstream_gene_variant	CEP68
11	63469793	rs110968890	0.000660594	0.0158098	MODIFIER	downstream_gene_variant	RAB1A
11	63469793	rs110968890	0.000660594	0.0158098	MODIFIER	intergenic_region	CEP68-RAB1A
11	63516372	rs110986944	0.00230736	0.00530059	MODIFIER	intergenic_region	RAB1A-ACTR2
11	103258984	rs110992345	7.30587e-14	0.00543828	MODIFIER	intron_variant	PAEP
11	63523452	rs111014594	0.00380248	0.00341102	MODIFIER	intergenic_region	RAB1A-ACTR2
[truncated: 2,921 more rows]

## Sheet: FY
Table S6: Fine-mapping and functional annotation of all credible sets for FY
Chr	Pos	ID	Causality p-value	PPC	Impact	Effect	Gene
2	107436884	rs109154013	2.18984e-08	0.444634	MODIFIER	upstream_gene_variant	ENSBTAG00000052917
2	107436884	rs109154013	2.18984e-08	0.444634	MODIFIER	downstream_gene_variant	GMPPA
2	107436884	rs109154013	2.18984e-08	0.444634	MODIFIER	intergenic_region	GMPPA-ASIC4
2	107437210	rs43322204	1.91439e-08	0.503784	MODIFIER	downstream_gene_variant	GMPPA
2	107437210	rs43322204	1.91439e-08	0.503784	MODIFIER	upstream_gene_variant	ENSBTAG00000052917
2	107437210	rs43322204	1.91439e-08	0.503784	MODIFIER	intergenic_region	GMPPA-ASIC4
2	107440984	rs136785164	1.95146e-07	0.0515823	MODIFIER	upstream_gene_variant	ASIC4
2	107440984	rs136785164	1.95146e-07	0.0515823	MODIFIER	downstream_gene_variant	GMPPA
2	107440984	rs136785164	1.95146e-07	0.0515823	MODIFIER	intergenic_region	GMPPA-ASIC4
5	88050868	rs110779581	0.157262	0.00136868	MODIFIER	intergenic_region	ST8SIA1-ENSBTAG00000026611
5	88353070		0.0473903	0.00430084	MODIFIER	intron_variant	ABCC9
5	88354740		6.87756e-20	0.0548516	MODIFIER	intron_variant	ABCC9
5	88358294	rs42405489	6.73177e-20	0.0571084	MODIFIER	intron_variant	ABCC9
5	88394121	rs209585944	2.40529e-20	0.155617	MODIFIER	intron_variant	ABCC9
5	88396680	rs210113023	0.108357	0.0021252	MODIFIER	intron_variant	ABCC9
5	88398747	rs136386031	0.111356	0.00207976	MODIFIER	intron_variant	ABCC9
5	88400196	rs207584983	0.112496	0.00206312	MODIFIER	intron_variant	ABCC9
5	88401250	rs210093982	0.140121	0.00165913	MODIFIER	intron_variant	ABCC9
5	88405168		1.17212e-20	0.316349	MODIFIER	intron_variant	ABCC9
5	88406861	rs209893772	9.88391e-21	0.374505	MODIFIER	intron_variant	ABCC9
5	88424942	rs134630253	0.0438101	0.00450285	MODIFIER	intergenic_region	ABCC9-KCNJ8
5	89930046	rs210093252	0.0387736	0.00422625	MODIFIER	intergenic_region	ENSBTAG00000050454-5S_rRNA
5	89933042	rs382140046	0.035883	0.00451386	MODIFIER	intergenic_region	ENSBTAG00000050454-5S_rRNA
5	89938227	rs207697926	0.0381817	0.00436041	MODIFIER	intergenic_region	ENSBTAG00000050454-5S_rRNA
5	89939297	rs381040474	0.0541253	0.00322622	MODIFIER	intergenic_region	ENSBTAG00000050454-5S_rRNA
5	89946359	rs208981723	0.000451062	0.234591	MODIFIER	intergenic_region	ENSBTAG00000050454-5S_rRNA
5	89948480	rs207756721	0.0361267	0.00456972	MODIFIER	intergenic_region	ENSBTAG00000050454-5S_rRNA
5	89954826	rs208839002	0.000342685	0.303676	MODIFIER	intergenic_region	ENSBTAG00000050454-5S_rRNA
5	89959276		0.00749324	0.0157968	MODIFIER	intergenic_region	ENSBTAG00000050454-5S_rRNA
5	89959749		0.148822	0.00149081	MODIFIER	intergenic_region	ENSBTAG00000050454-5S_rRNA
5	89961855	rs209449215	0.118418	0.00184207	MODIFIER	intergenic_region	ENSBTAG00000050454-5S_rRNA
5	90168952	rs515871444	0.0091248	0.018268	MODIFIER	intergenic_region	5S_rRNA-ENSBTAG00000054482
5	90168953		0.00646708	0.0249439
5	91237485		0.0493597	0.00419083	MODIFIER	intergenic_region	PLEKHA5-CAPZA3
5	91237491		0.109451	0.00179651
5	91490441	rs384708496	0.00444985	0.0283664	MODIFIER	intron_variant	PIK3C2G
5	91496672	rs210121662	0.00852794	0.0157001	MODERATE	missense_variant	PIK3C2G
5	91510005		0.0059368	0.0219541	MODIFIER	upstream_gene_variant	ENSBTAG00000046178
5	91510005		0.0059368	0.0219541	MODIFIER	intron_variant	PIK3C2G
5	91510925	rs384251544	0.0087589	0.0153863	MODIFIER	intron_variant	PIK3C2G
5	91510925	rs384251544	0.0087589	0.0153863	MODIFIER	downstream_gene_variant	ENSBTAG00000046178
5	91516032	rs211371018	0.0212225	0.0069829	MODIFIER	intron_variant	PIK3C2G
5	91524402	rs110357080	0.0191998	0.00762235	MODIFIER	intron_variant	PIK3C2G
5	91526150		0.0191962	0.00762501	MODIFIER	intron_variant	PIK3C2G
5	91533235	rs109943274	0.0180283	0.00805859	MODIFIER	intron_variant	PIK3C2G
5	91542072	rs110993948	0.0135392	0.0103661	MODIFIER	intron_variant	PIK3C2G
5	91542489		0.0327605	0.00465039	MODIFIER	intron_variant	PIK3C2G
5	91545845	rs109788686	0.0135392	0.0103661	MODIFIER	intron_variant	PIK3C2G
5	91546193	rs133764639	0.0124956	0.0111202	MODIFIER	intron_variant	PIK3C2G
5	91546466	rs109354165	0.0152537	0.00933306	MODIFIER	intron_variant	PIK3C2G
5	91547749	rs109180121	0.0131754	0.0106195	MODIFIER	intron_variant	PIK3C2G
5	91551538	rs137402547	0.0136039	0.0103217	MODIFIER	intron_variant	PIK3C2G
5	91552617	rs435144374	0.0121289	0.0114283	MODIFIER	intron_variant	PIK3C2G
5	91553150		0.0109243	0.0125349	MODIFIER	intron_variant	PIK3C2G
5	91726521		0.135977	0.00144995
5	91755099		0.119964	0.00179071	MODIFIER	intron_variant	PIK3C2G
5	91755166		0.0985915	0.00209204	MODIFIER	intron_variant	PIK3C2G
5	91755168		0.0984181	0.00209532	MODIFIER	intron_variant	PIK3C2G
5	91755241	rs109080832	0.130791	0.00167479	MODIFIER	intron_variant	PIK3C2G
5	91755400	rs134379798	0.0800383	0.00238433	MODIFIER	intron_variant	PIK3C2G
5	91755690	rs135588772	0.108617	0.00186855	MODIFIER	intron_variant	PIK3C2G
5	91755735	rs136380378	0.163987	0.00140709	MODIFIER	intron_variant	PIK3C2G
5	91755978	rs137692356	0.104282	0.00200088	MODIFIER	intron_variant	PIK3C2G
5	91756047	rs133515149	0.075169	0.0025117	MODIFIER	intron_variant	PIK3C2G
5	91756099		0.157249	0.00142773	MODIFIER	intron_variant	PIK3C2G
5	91756171	rs137293989	0.124987	0.00173487	MODIFIER	intron_variant	PIK3C2G
5	91756178	rs136136932	0.123929	0.0017464	MODIFIER	intron_variant	PIK3C2G
5	91756206	rs133856903	0.120564	0.00178438	MODIFIER	intron_variant	PIK3C2G
5	91756299	rs136051382	0.103409	0.00201334	MODIFIER	intron_variant	PIK3C2G
5	91756391	rs136501439	0.0583556	0.00306825	MODIFIER	intron_variant	PIK3C2G
5	91756489	rs134067925	0.109465	0.00192497	MODIFIER	intron_variant	PIK3C2G
5	91756520	rs133625287	0.121078	0.00177855	MODIFIER	intron_variant	PIK3C2G
5	91756521	rs136558517	0.121078	0.00177855	MODIFIER	intron_variant	PIK3C2G
5	91756665	rs134437893	0.11796	0.00181526	MODIFIER	intron_variant	PIK3C2G
5	91756900	rs29027236	0.0887579	0.00219524	MODIFIER	intron_variant	PIK3C2G
5	91757016	rs29027237	0.0851369	0.0022702	MODIFIER	intron_variant	PIK3C2G
5	91757171	rs29027238	0.0965246	0.00205231	MODIFIER	intron_variant	PIK3C2G
5	91757248	rs110704260	0.109465	0.00192497	MODIFIER	intron_variant	PIK3C2G
5	91757249	rs110095481	0.121078	0.00177855	MODIFIER	intron_variant	PIK3C2G
5	91757353	rs29027239	0.121227	0.0017768	MODIFIER	intron_variant	PIK3C2G
5	91757425	rs135630447	0.0887579	0.00219524	MODIFIER	intron_variant	PIK3C2G
5	91757506	rs136739153	0.0887483	0.00219527	MODIFIER	intron_variant	PIK3C2G
5	91757508		0.0887483	0.00219527	MODIFIER	intron_variant	PIK3C2G
5	91757822	rs134863712	0.133576	0.0016442	MODIFIER	intron_variant	PIK3C2G
5	91765785	rs133841571	0.169212	0.00124646	MODERATE	missense_variant	PIK3C2G
5	91836114	rs379196513	0.21345	0.0014209	MODIFIER	intron_variant	PIK3C2G
5	91857486		0.241421	0.0012424
5	91857492		0.211911	0.00136995
5	91857494		0.211911	0.00136995
5	91857496		0.162229	0.00163149
5	91857501		0.162229	0.00163149
5	91857503		0.162229	0.00163149
5	91857511		0.239217	0.00124752
5	91857514		0.177129	0.00154761
5	91857516		0.186258	0.00147773
5	91857518		0.145695	0.0017951
5	91889454	rs384043214	0.00507626	0.000823026	MODIFIER	intergenic_region	PIK3C2G-RERGL
5	91890859	rs134233624	0.00519225	0.000605213	MODIFIER	intergenic_region	PIK3C2G-RERGL
5	91902354	rs379454995	0.152084	0.00255998	MODIFIER	intergenic_region	PIK3C2G-RERGL
5	91910123	rs384228604	0.00547839	0.000615157	MODIFIER	intergenic_region	PIK3C2G-RERGL
5	91911481		0.00493464	0.000670018	MODIFIER	intergenic_region	PIK3C2G-RERGL
5	91911488	rs134437342	0.00621519	0.000651834	MODIFIER	intergenic_region	PIK3C2G-RERGL
5	92010133	rs377807776	0.00108016	0.00268131	MODIFIER	downstream_gene_variant	RERGL
5	92010133	rs377807776	0.00108016	0.00268131	MODIFIER	intergenic_region	RERGL-5S_rRNA
5	92010695	rs133732990	0.00287776	0.00103762	MODIFIER	intergenic_region	RERGL-5S_rRNA
5	92010695	rs133732990	0.00287776	0.00103762	MODIFIER	downstream_gene_variant	RERGL
5	92161848		0.102864	0.00379032	MODIFIER	intergenic_region	5S_rRNA-LMO3
5	92388010	rs441865502	0.123378	0.00147228	MODIFIER	intergenic_region	5S_rRNA-LMO3
5	92511459	rs380507547	0.00485898	0.000927192	MODIFIER	intergenic_region	5S_rRNA-LMO3
5	92546078	rs380974146	0.00659003	0.00070805	MODIFIER	intergenic_region	5S_rRNA-LMO3
5	92716189	rs381475357	0.00238112	0.0017897	MODIFIER	intergenic_region	5S_rRNA-LMO3
5	92753116	rs380804586	0.00256468	0.00167253	MODIFIER	intergenic_region	5S_rRNA-LMO3
5	92753490	rs380186935	0.00252363	0.00169716	MODIFIER	intergenic_region	5S_rRNA-LMO3
5	92773510	rs209589287	0.103713	0.00176836	MODIFIER	intergenic_region	5S_rRNA-LMO3
5	92776602	rs383494062	0.00709904	0.000590981	MODIFIER	intergenic_region	5S_rRNA-LMO3
5	92776860	rs451261442	0.0106115	0.0461078	MODIFIER	intergenic_region	5S_rRNA-LMO3
5	92777297	rs459659976	0.0106115	0.0461078	MODIFIER	intergenic_region	5S_rRNA-LMO3
5	92778647	rs458137801	0.0106115	0.0461078	MODIFIER	intergenic_region	5S_rRNA-LMO3
5	92778920	rs480693072	0.010089	0.0482828	MODIFIER	intergenic_region	5S_rRNA-LMO3
5	92778921		0.00124531	0.32262
5	92778922		0.0014819	0.274695
5	92781309	rs474046693	0.00930108	0.0518606	MODIFIER	intergenic_region	5S_rRNA-LMO3
5	92782054	rs472478548	0.00980382	0.0494898	MODIFIER	intergenic_region	5S_rRNA-LMO3
5	92782055		0.00980382	0.0494898
5	92782056		0.00832881	0.0573029
5	92787526	rs110983825	0.000908751	0.002849	MODIFIER	intergenic_region	5S_rRNA-LMO3
5	92787705		4.70407e-06	0.477851
5	92787706	rs478613384	5.33945e-06	0.421758	MODIFIER	intergenic_region	5S_rRNA-LMO3
5	92787856	rs137717463	0.000931661	0.00285257	MODIFIER	intergenic_region	5S_rRNA-LMO3
5	92794661		0.00107567	0.00333454	MODIFIER	intergenic_region	5S_rRNA-LMO3
5	92808719	rs385995498	0.00390476	0.00114035	MODIFIER	intergenic_region	5S_rRNA-LMO3
5	92847385	rs377880077	0.00260904	0.00165075	MODIFIER	intergenic_region	5S_rRNA-LMO3
5	92954598	rs385779430	0.00246104	0.00174161	MODIFIER	intergenic_region	5S_rRNA-LMO3
5	93019373		0.00486083	0.000887824	MODIFIER	intergenic_region	5S_rRNA-LMO3
5	93053736	rs133743235	0.0215898	0.00634459	MODIFIER	intergenic_region	5S_rRNA-LMO3
5	93053737	rs137237658	0.0215898	0.00634459	MODIFIER	intergenic_region	5S_rRNA-LMO3
5	93057791	rs135171113	0.020345	0.00668078	MODIFIER	intergenic_region	5S_rRNA-LMO3
5	93065071	rs134874875	0.120017	0.00279822	MODIFIER	intergenic_region	5S_rRNA-LMO3
5	93088438	rs473203811	0.0016805	0.00242096	MODIFIER	intergenic_region	5S_rRNA-LMO3
5	93241327	rs382485127	0.00757839	0.000646701	MODIFIER	intergenic_region	5S_rRNA-LMO3
5	93271890	rs381534844	0.00655041	0.000737481	MODIFIER	intron_variant	LMO3
5	93271890	rs381534844	0.00655041	0.000737481	MODIFIER	upstream_gene_variant	LMO3
5	93278284	rs380661695	0.00449974	0.00103492	MODIFIER	intron_variant	LMO3
5	93371537	rs379568324	0.00804579	0.000655652	MODIFIER	intergenic_region	LMO3-MGST1
5	93373354		0.00867784	0.000613681	MODIFIER	intergenic_region	LMO3-MGST1
5	93373930	rs380861834	0.00728633	0.000718672	MODIFIER	intergenic_region	LMO3-MGST1
5	93376113	rs380710821	0.00671554	0.000773526	MODIFIER	intergenic_region	LMO3-MGST1
5	93376613	rs378196582	0.00601151	0.000855232	MODIFIER	intergenic_region	LMO3-MGST1
5	93377077	rs381542238	0.00462812	0.00108202	MODIFIER	intergenic_region	LMO3-MGST1
5	93377114	rs382869352	0.00671554	0.000773526	MODIFIER	intergenic_region	LMO3-MGST1
5	93377243	rs379194584	0.00589935	0.000868478	MODIFIER	intergenic_region	LMO3-MGST1
5	93377279	rs381822392	0.00589935	0.000868478	MODIFIER	intergenic_region	LMO3-MGST1
5	93378230	rs377995851	0.00886448	0.000603149	MODIFIER	intergenic_region	LMO3-MGST1
5	93378234	rs382073409	0.00886448	0.000603149	MODIFIER	intergenic_region	LMO3-MGST1
5	93378520	rs379873914	0.00819797	0.000646926	MODIFIER	intergenic_region	LMO3-MGST1
5	93380544	rs379304953	0.00863145	0.000617805	MODIFIER	intergenic_region	LMO3-MGST1
5	93380980	rs382691956	0.00634215	0.000814761	MODIFIER	intergenic_region	LMO3-MGST1
5	93384582	rs210205580	0.00844223	0.00062681	MODIFIER	intergenic_region	LMO3-MGST1
5	93384943	rs384059807	0.00732057	0.000716262	MODIFIER	intergenic_region	LMO3-MGST1
5	93386545	rs385892813	0.00889723	0.000601333	MODIFIER	intergenic_region	LMO3-MGST1
5	93387401	rs380037471	0.00752745	0.000698463	MODIFIER	intergenic_region	LMO3-MGST1
5	93387484	rs377980653	0.00866175	0.000615895	MODIFIER	intergenic_region	LMO3-MGST1
5	93391119	rs378165814	0.00863145	0.000617805	MODIFIER	intergenic_region	LMO3-MGST1
5	93402546	rs383904439	0.00908399	0.0005909	MODIFIER	intergenic_region	LMO3-MGST1
5	93407375	rs380113565	0.00901408	0.00059498	MODIFIER	intergenic_region	LMO3-MGST1
5	93443646		0.00395909	0.00119693	MODIFIER	intergenic_region	LMO3-MGST1
5	93514509	rs798757320	1.39589e-05	0.0104766	MODIFIER	intron_variant	MGST1
5	93514522	rs209314933	1.83052e-05	0.00804562	MODIFIER	intron_variant	MGST1
5	93514531		1.53362e-05	0.00957207
5	93514562	rs210886822	1.38515e-05	0.0101297	MODIFIER	intron_variant	MGST1
5	93515242	rs455880006	1.99487e-05	0.00746741	MODIFIER	intron_variant	MGST1
5	93516066	rs211210569	4.03033e-21	0.880708	MODIFIER	intron_variant	MGST1
5	93516385	rs210451298	1.45378e-05	0.0100999	MODIFIER	intron_variant	MGST1
5	93517232	rs209365932	1.26856e-05	0.011475	MODIFIER	intron_variant	MGST1
5	93517302	rs210819024	1.64422e-05	0.00897705	MODIFIER	intron_variant	MGST1
5	93517620	rs475880181	1.12391e-05	0.0127003	MODIFIER	intron_variant	MGST1
5	93517628	rs442753627	1.12391e-05	0.0127003	MODIFIER	intron_variant	MGST1
5	93518638	rs210690184	2.68441e-05	0.00561079	MODIFIER	intron_variant	MGST1
5	93518685	rs209372883	3.03854e-20	0.11928	MODIFIER	intron_variant	MGST1
5	93518872	rs209767326	8.81498e-06	0.0162449	MODIFIER	intron_variant	MGST1
5	93519167	rs209609943	7.14363e-06	0.0198517	MODIFIER	intron_variant	MGST1
5	93519730	rs211428384	3.87725e-05	0.00372401	MODIFIER	intron_variant	MGST1
5	93520306	rs210547819	7.06423e-06	0.0200734	MODIFIER	intron_variant	MGST1
5	93520421	rs210802950	6.98462e-06	0.0202207	MODIFIER	5_prime_UTR_variant	MGST1
5	93520444	rs208843691	6.04394e-06	0.0232752	MODIFIER	5_prime_UTR_variant	MGST1
5	93520539	rs210254783	1.64249e-06	0.0786154	MODIFIER	5_prime_UTR_variant	MGST1
5	93520616	rs208014256	6.61407e-06	0.0213747	MODIFIER	5_prime_UTR_variant	MGST1
5	93520821	rs207529525	8.38371e-06	0.0169986	MODIFIER	5_prime_UTR_variant	MGST1
5	93521090	rs209379175	4.25081e-05	0.00326447	MODIFIER	intergenic_region	MGST1-SLC15A5
5	93521090	rs209379175	4.25081e-05	0.00326447	MODIFIER	upstream_gene_variant	MGST1
5	93521263	rs210785202	2.72617e-06	0.0484714	MODIFIER	upstream_gene_variant	MGST1
5	93521263	rs210785202	2.72617e-06	0.0484714	MODIFIER	intergenic_region	MGST1-SLC15A5
5	93521394	rs133918820	2.47551e-06	0.0531786	MODIFIER	intergenic_region	MGST1-SLC15A5
5	93521394	rs133918820	2.47551e-06	0.0531786	MODIFIER	upstream_gene_variant	MGST1
5	93521565	rs475066811	1.47066e-05	0.00907607	MODIFIER	upstream_gene_variant	MGST1
5	93521565	rs475066811	1.47066e-05	0.00907607	MODIFIER	intergenic_region	MGST1-SLC15A5
5	93522059	rs876550744	1.2398e-05	0.0111036	MODIFIER	intergenic_region	MGST1-SLC15A5
5	93522059	rs876550744	1.2398e-05	0.0111036	MODIFIER	upstream_gene_variant	MGST1
5	93522828		3.48833e-05	0.00395182	MODIFIER	intergenic_region	MGST1-SLC15A5
5	93522828		3.48833e-05	0.00395182	MODIFIER	upstream_gene_variant	MGST1
5	93523484	rs135171184	2.62454e-05	0.00513926	MODIFIER	upstream_gene_variant	MGST1
5	93523484	rs135171184	2.62454e-05	0.00513926	MODIFIER	intergenic_region	MGST1-SLC15A5
5	93523786	rs207881908	2.77941e-06	0.0475154	MODIFIER	upstream_gene_variant	MGST1
5	93523786	rs207881908	2.77941e-06	0.0475154	MODIFIER	intergenic_region	MGST1-SLC15A5
5	93523947	rs208782981	2.74674e-06	0.0480415	MODIFIER	intergenic_region	MGST1-SLC15A5
5	93523947	rs208782981	2.74674e-06	0.0480415	MODIFIER	upstream_gene_variant	MGST1
5	93524012	rs210602225	2.95791e-06	0.0447622	MODIFIER	upstream_gene_variant	MGST1
5	93524012	rs210602225	2.95791e-06	0.0447622	MODIFIER	intergenic_region	MGST1-SLC15A5
5	93524134	rs135807129	2.67736e-06	0.0492569	MODIFIER	intergenic_region	MGST1-SLC15A5
5	93524134	rs135807129	2.67736e-06	0.0492569	MODIFIER	upstream_gene_variant	MGST1
5	93524146	rs208932599	2.75513e-06	0.04792	MODIFIER	intergenic_region	MGST1-SLC15A5
5	93524146	rs208932599	2.75513e-06	0.04792	MODIFIER	upstream_gene_variant	MGST1
5	93524235	rs210278438	2.75513e-06	0.04792	MODIFIER	intergenic_region	MGST1-SLC15A5
5	93524235	rs210278438	2.75513e-06	0.04792	MODIFIER	upstream_gene_variant	MGST1
5	93524398	rs442697772	3.08127e-06	0.0430259	MODIFIER	intergenic_region	MGST1-SLC15A5
5	93524398	rs442697772	3.08127e-06	0.0430259	MODIFIER	upstream_gene_variant	MGST1
5	93524821		3.49012e-06	0.0381019	MODIFIER	upstream_gene_variant	MGST1
5	93524821		3.49012e-06	0.0381019	MODIFIER	intergenic_region	MGST1-SLC15A5
5	93524830	rs210494507	3.30111e-06	0.0402758	MODIFIER	intergenic_region	MGST1-SLC15A5
5	93524830	rs210494507	3.30111e-06	0.0402758	MODIFIER	upstream_gene_variant	MGST1
5	93525109	rs211225007	2.69508e-06	0.0489374	MODIFIER	intergenic_region	MGST1-SLC15A5
5	93525109	rs211225007	2.69508e-06	0.0489374	MODIFIER	upstream_gene_variant	MGST1
5	93539498		3.74239e-05	0.00310264	MODIFIER	intergenic_region	MGST1-SLC15A5
5	93554820	rs133685468	2.62151e-05	0.0044119	MODIFIER	intergenic_region	MGST1-SLC15A5
5	93566261	rs110825637	3.45658e-05	0.00339011	MODIFIER	intergenic_region	MGST1-SLC15A5
5	93566682	rs385844023	3.31674e-05	0.00352227	MODIFIER	intergenic_region	MGST1-SLC15A5
5	93568388	rs384949375	3.42695e-05	0.00341616	MODIFIER	intergenic_region	MGST1-SLC15A5
5	93570340		9.41443e-06	0.0115159	MODIFIER	intergenic_region	MGST1-SLC15A5
5	93570962	rs385903930	2.9348e-05	0.00395719	MODIFIER	intergenic_region	MGST1-SLC15A5
5	94017610	rs467900200	8.18179e-07	0.187505	MODIFIER	downstream_gene_variant	STRAP
5	94017610	rs467900200	8.18179e-07	0.187505	MODIFIER	intergenic_region	DERA-STRAP
5	94037755	rs445270727	1.60674e-06	0.0980388	MODIFIER	intron_variant	STRAP
5	94038013	rs467678709	1.43917e-06	0.108979	MODIFIER	intron_variant	STRAP
5	94039130	rs458725096	1.49672e-06	0.104958	MODIFIER	intron_variant	STRAP
5	94039481	rs211166771	1.49672e-06	0.104958	MODIFIER	intron_variant	STRAP
5	94050138	rs443258803	4.40465e-07	0.346116	MODIFIER	intergenic_region	STRAP-EPS8
5	98449342	rs110012068	0.000156096	0.942381	MODIFIER	intron_variant	ENSBTAG00000049572
6	86442746	rs43473266	1.18407e-06	0.970575	MODIFIER	intron_variant	SLC4A4
6	86569048	rs109627258	2.17696e-06	0.0941654	MODIFIER	intron_variant	SLC4A4
6	86570867	rs133025873	3.10461e-06	0.0676165	MODIFIER	intron_variant	SLC4A4
6	86577770	rs385307124	2.10449e-06	0.0972542	MODIFIER	intron_variant	SLC4A4
6	86582712	rs133660520	1.71102e-06	0.118564	MODIFIER	intron_variant	SLC4A4
6	86586198	rs110405210	2.51004e-06	0.0828814	MODIFIER	intron_variant	SLC4A4
6	86587503		2.41564e-06	0.0859937	MODIFIER	intron_variant	SLC4A4
6	86593846	rs110304355	3.27081e-06	0.0642887	MODIFIER	intron_variant	SLC4A4
6	86596089	rs110579906	2.83864e-06	0.0736511	MODIFIER	intron_variant	SLC4A4
6	86606598	rs109352307	2.95326e-06	0.0709073	MODIFIER	intron_variant	SLC4A4
6	86611800	rs43474193	3.20687e-06	0.0655156	MODIFIER	intron_variant	SLC4A4
6	86624629	rs379455513	3.08464e-06	0.0673533	MODIFIER	intron_variant	SLC4A4
6	86624871	rs110629954	3.15125e-06	0.0665576	MODIFIER	intron_variant	SLC4A4
6	87032043	rs109870642	2.15129e-14	0.00060151	MODIFIER	intergenic_region	GC-NPFFR2
6	87042033	rs207809845	2.19043e-14	0.000590817	MODIFIER	intergenic_region	GC-NPFFR2
6	87154569	rs109723567	9.29642e-15	0.00143324	MODIFIER	intergenic_region	GC-NPFFR2
6	87154837	rs207890656	1.54389e-14	0.00086927	MODIFIER	intergenic_region	GC-NPFFR2
6	87157953	rs379979664	5.22778e-15	0.00247933	MODIFIER	intergenic_region	GC-NPFFR2
6	87161043	rs380445286	2.00345e-14	0.000673129	MODIFIER	intergenic_region	GC-NPFFR2
6	87161578	rs381877275	2.00345e-14	0.000673129	MODIFIER	intergenic_region	GC-NPFFR2
6	87161793		2.00345e-14	0.000673129	MODIFIER	intergenic_region	GC-NPFFR2
6	87161844	rs384243417	2.00345e-14	0.000673129	MODIFIER	intergenic_region	GC-NPFFR2
6	87161974		1.85936e-14	0.000714648	MODIFIER	intergenic_region	GC-NPFFR2
6	87162265	rs109223084	2.46161e-14	0.000549796	MODIFIER	intergenic_region	GC-NPFFR2
6	87162266	rs109603412	2.46161e-14	0.000549796	MODIFIER	intergenic_region	GC-NPFFR2
6	87162387	rs109445126	2.46161e-14	0.000549796	MODIFIER	intergenic_region	GC-NPFFR2
6	87162798	rs384509180	2.25338e-14	0.000599689	MODIFIER	intergenic_region	GC-NPFFR2
6	87163057	rs379704178	2.46161e-14	0.000549796	MODIFIER	intergenic_region	GC-NPFFR2
6	87163235		2.18594e-14	0.000617967	MODIFIER	intergenic_region	GC-NPFFR2
6	87163236	rs517191010	2.18594e-14	0.000617967	MODIFIER	intergenic_region	GC-NPFFR2
6	87163238		2.18594e-14	0.000617967	MODIFIER	intergenic_region	GC-NPFFR2
6	87163239	rs479908505	2.18594e-14	0.000617967	MODIFIER	intergenic_region	GC-NPFFR2
6	87163256	rs800171166	1.79693e-14	0.000748884	MODIFIER	intergenic_region	GC-NPFFR2
6	87163258	rs448510409	1.79693e-14	0.000748884	MODIFIER	intergenic_region	GC-NPFFR2
6	87163420	rs382725791	2.1748e-14	0.000621017	MODIFIER	intergenic_region	GC-NPFFR2
6	87164332	rs383372218	2.46161e-14	0.000549796	MODIFIER	intergenic_region	GC-NPFFR2
6	87164359		2.46161e-14	0.000549796	MODIFIER	intergenic_region	GC-NPFFR2
6	87164512	rs109264638	2.46161e-14	0.000549796	MODIFIER	intergenic_region	GC-NPFFR2
6	87164523	rs110252317	2.46161e-14	0.000549796	MODIFIER	intergenic_region	GC-NPFFR2
6	87164568	rs109136107	2.46161e-14	0.000549796	MODIFIER	intergenic_region	GC-NPFFR2
6	87164652	rs110572144	2.46161e-14	0.000549796	MODIFIER	intergenic_region	GC-NPFFR2
6	87164681	rs110913250	2.46161e-14	0.000549796	MODIFIER	intergenic_region	GC-NPFFR2
6	87164718	rs109975125	2.46161e-14	0.000549796	MODIFIER	intergenic_region	GC-NPFFR2
6	87164876	rs109858688	2.10407e-14	0.000641569	MODIFIER	intergenic_region	GC-NPFFR2
6	87164977	rs109676670	2.46161e-14	0.000549796	MODIFIER	intergenic_region	GC-NPFFR2
6	87165026	rs382472823	2.46161e-14	0.000549796	MODIFIER	intergenic_region	GC-NPFFR2
6	87165032	rs385930718	2.46161e-14	0.000549796	MODIFIER	intergenic_region	GC-NPFFR2
6	87165255		2.46161e-14	0.000549796	MODIFIER	intergenic_region	GC-NPFFR2
6	87165310		2.46161e-14	0.000549796	MODIFIER	intergenic_region	GC-NPFFR2
6	87165367	rs456926929	2.46161e-14	0.000549796	MODIFIER	intergenic_region	GC-NPFFR2
6	87165368	rs380907611	2.46161e-14	0.000549796	MODIFIER	intergenic_region	GC-NPFFR2
6	87165394	rs383078905	2.46161e-14	0.000549796	MODIFIER	intergenic_region	GC-NPFFR2
6	87165404	rs385020062	2.46161e-14	0.000549796	MODIFIER	intergenic_region	GC-NPFFR2
6	87165520	rs383263281	2.46161e-14	0.000549796	MODIFIER	intergenic_region	GC-NPFFR2
6	87165533	rs378575664	2.36471e-14	0.000571998	MODIFIER	intergenic_region	GC-NPFFR2
6	87165557	rs381180702	2.36471e-14	0.000571998	MODIFIER	intergenic_region	GC-NPFFR2
6	87165706	rs384246435	2.46161e-14	0.000549796	MODIFIER	intergenic_region	GC-NPFFR2
6	87165832	rs384445829	1.10496e-14	0.00120311	MODIFIER	intergenic_region	GC-NPFFR2
6	87166204	rs382627226	2.21136e-14	0.000610889	MODIFIER	intergenic_region	GC-NPFFR2
6	87167176	rs110409022	2.36471e-14	0.000571998	MODIFIER	intergenic_region	GC-NPFFR2
6	87167243	rs109995307	2.36471e-14	0.000571998	MODIFIER	intergenic_region	GC-NPFFR2
6	87167309	rs208689612	2.36471e-14	0.000571998	MODIFIER	intergenic_region	GC-NPFFR2
6	87167356	rs211688112	2.36471e-14	0.000571998	MODIFIER	intergenic_region	GC-NPFFR2
6	87167432	rs109405937	2.36471e-14	0.000571998	MODIFIER	intergenic_region	GC-NPFFR2
6	87167484	rs109760471	2.36471e-14	0.000571998	MODIFIER	intergenic_region	GC-NPFFR2
6	87167522	rs110478387	2.36471e-14	0.000571998	MODIFIER	intergenic_region	GC-NPFFR2
6	87167564	rs109715376	2.36471e-14	0.000571998	MODIFIER	intergenic_region	GC-NPFFR2
6	87168034	rs109902245	2.36471e-14	0.000571998	MODIFIER	intergenic_region	GC-NPFFR2
6	87168190	rs208721371	2.36471e-14	0.000571998	MODIFIER	intergenic_region	GC-NPFFR2
6	87168195	rs207538574	2.36471e-14	0.000571998	MODIFIER	intergenic_region	GC-NPFFR2
6	87168204	rs109853427	2.36471e-14	0.000571998	MODIFIER	intergenic_region	GC-NPFFR2
6	87170321	rs109238460	2.36471e-14	0.000571998	MODIFIER	intergenic_region	GC-NPFFR2
6	87171115	rs110472749	2.36471e-14	0.000571998	MODIFIER	intergenic_region	GC-NPFFR2
6	87171453	rs209679331	2.41414e-14	0.000560469	MODIFIER	intergenic_region	GC-NPFFR2
6	87172323	rs109732272	2.22958e-14	0.000606076	MODIFIER	intergenic_region	GC-NPFFR2
6	87174411	rs109386088	1.91651e-14	0.000703732	MODIFIER	intergenic_region	GC-NPFFR2
6	87174491	rs109764909	1.91651e-14	0.000703732	MODIFIER	intergenic_region	GC-NPFFR2
6	87174724	rs110292830	1.91651e-14	0.000703732	MODIFIER	intergenic_region	GC-NPFFR2
6	87175099	rs110199299	1.91651e-14	0.000703732	MODIFIER	intergenic_region	GC-NPFFR2
6	87175163	rs110798934	1.91651e-14	0.000703732	MODIFIER	intergenic_region	GC-NPFFR2
6	87175181	rs110986203	1.91651e-14	0.000703732	MODIFIER	intergenic_region	GC-NPFFR2
6	87175587	rs110304295	1.91651e-14	0.000703732	MODIFIER	intergenic_region	GC-NPFFR2
6	87175719	rs207508248	1.52568e-14	0.000880337	MODIFIER	intergenic_region	GC-NPFFR2
6	87175730	rs210978578	1.52568e-14	0.000880337	MODIFIER	intergenic_region	GC-NPFFR2
6	87175738	rs384469846	1.52568e-14	0.000880337	MODIFIER	intergenic_region	GC-NPFFR2
6	87175741		1.52568e-14	0.000880337	MODIFIER	intergenic_region	GC-NPFFR2
6	87175745	rs208024876	1.52568e-14	0.000880337	MODIFIER	intergenic_region	GC-NPFFR2
6	87175826	rs109219256	1.91651e-14	0.000703732	MODIFIER	intergenic_region	GC-NPFFR2
6	87175842	rs207761497	1.91651e-14	0.000703732	MODIFIER	intergenic_region	GC-NPFFR2
6	87175849	rs210178061	1.91651e-14	0.000703732	MODIFIER	intergenic_region	GC-NPFFR2
6	87175875	rs109235203	1.91651e-14	0.000703732	MODIFIER	intergenic_region	GC-NPFFR2
6	87176210	rs210394829	1.64006e-14	0.00082032	MODIFIER	intergenic_region	GC-NPFFR2
6	87176303	rs379940281	1.73025e-14	0.000778145	MODIFIER	intergenic_region	GC-NPFFR2
6	87176306	rs383947842	1.73025e-14	0.000778145	MODIFIER	intergenic_region	GC-NPFFR2
6	87176368	rs110927746	1.91651e-14	0.000703732	MODIFIER	intergenic_region	GC-NPFFR2
6	87176396	rs210370597	1.91651e-14	0.000703732	MODIFIER	intergenic_region	GC-NPFFR2
6	87176966		1.91651e-14	0.000703732	MODIFIER	intergenic_region	GC-NPFFR2
6	87176975		1.91651e-14	0.000703732	MODIFIER	intergenic_region	GC-NPFFR2
6	87176977	rs136433321	1.56941e-14	0.000856456	MODIFIER	intergenic_region	GC-NPFFR2
6	87177052	rs380683469	1.91651e-14	0.000703732	MODIFIER	intergenic_region	GC-NPFFR2
6	87178308	rs208842030	1.81068e-14	0.000744136	MODIFIER	intergenic_region	GC-NPFFR2
6	87178443	rs110661097	1.82581e-14	0.000738148	MODIFIER	intergenic_region	GC-NPFFR2
6	87178766	rs109654720	1.97866e-14	0.000681996	MODIFIER	intergenic_region	GC-NPFFR2
6	87178828	rs110868469	1.97866e-14	0.000681996	MODIFIER	intergenic_region	GC-NPFFR2
6	87179479	rs386006004	1.97866e-14	0.000681996	MODIFIER	intergenic_region	GC-NPFFR2
6	87179709	rs109803561	1.97866e-14	0.000681996	MODIFIER	intergenic_region	GC-NPFFR2
6	87180023	rs210939883	1.97866e-14	0.000681996	MODIFIER	intergenic_region	GC-NPFFR2
6	87180041	rs208430472	1.97866e-14	0.000681996	MODIFIER	intergenic_region	GC-NPFFR2
6	87180451	rs207489575	1.97866e-14	0.000681996	MODIFIER	intergenic_region	GC-NPFFR2
6	87180580	rs109316437	1.97866e-14	0.000681996	MODIFIER	intergenic_region	GC-NPFFR2
6	87180641	rs384865306	1.97866e-14	0.000681996	MODIFIER	intergenic_region	GC-NPFFR2
6	87180734	rs208615253	1.97866e-14	0.000681996	MODIFIER	intergenic_region	GC-NPFFR2
6	87180765	rs208980921	1.97866e-14	0.000681996	MODIFIER	intergenic_region	GC-NPFFR2
6	87181485	rs110970491	1.97866e-14	0.000681996	MODIFIER	intergenic_region	GC-NPFFR2
6	87181735		1.05341e-14	0.00126816	MODIFIER	intergenic_region	GC-NPFFR2
6	87182318	rs109863254	9.10218e-15	0.00146435	MODIFIER	intergenic_region	GC-NPFFR2
6	87182847	rs208842025	9.10218e-15	0.00146435	MODIFIER	intergenic_region	GC-NPFFR2
6	87183222	rs378002309	9.10218e-15	0.00146435	MODIFIER	intergenic_region	GC-NPFFR2
6	87183263		7.75363e-15	0.00171458	MODIFIER	intergenic_region	GC-NPFFR2
6	87183284	rs384349566	9.10218e-15	0.00146435	MODIFIER	intergenic_region	GC-NPFFR2
6	87183392	rs378233738	1.04025e-14	0.00128398	MODIFIER	intergenic_region	GC-NPFFR2
6	87183745	rs379550442	1.0312e-14	0.00129471	MODIFIER	intergenic_region	GC-NPFFR2
6	87183932	rs384830676	5.1992e-15	0.00246853	MODIFIER	intergenic_region	GC-NPFFR2
6	87183970	rs379565318	9.28648e-15	0.00143557	MODIFIER	intergenic_region	GC-NPFFR2
6	87184001	rs109385101	9.28648e-15	0.00143557	MODIFIER	intergenic_region	GC-NPFFR2
6	87184034	rs109982633	9.10218e-15	0.00146435	MODIFIER	intergenic_region	GC-NPFFR2
6	87184768	rs110434046	9.10218e-15	0.00146435	MODIFIER	intergenic_region	GC-NPFFR2
6	87184857	rs110158218	1.02387e-14	0.00130422	MODIFIER	intergenic_region	GC-NPFFR2
6	87185191	rs109800549	8.85153e-15	0.00150488	MODIFIER	intergenic_region	GC-NPFFR2
6	87185505	rs110820529	9.10218e-15	0.00146435	MODIFIER	intergenic_region	GC-NPFFR2
6	87185745	rs110706202	9.10218e-15	0.00146435	MODIFIER	intergenic_region	GC-NPFFR2
6	87185821		7.23025e-15	0.00183591	MODIFIER	intergenic_region	GC-NPFFR2
6	87185862	rs211348802	9.10218e-15	0.00146435	MODIFIER	intergenic_region	GC-NPFFR2
6	87186250	rs110290698	9.10218e-15	0.00146435	MODIFIER	intergenic_region	GC-NPFFR2
6	87186404	rs109104871	1.93707e-14	0.000685347	MODIFIER	intergenic_region	GC-NPFFR2
6	87186454	rs110847775	1.42865e-14	0.000939745	MODIFIER	intergenic_region	GC-NPFFR2
6	87186495	rs110893143	1.42865e-14	0.000939745	MODIFIER	intergenic_region	GC-NPFFR2
6	87186795	rs110888851	1.42865e-14	0.000939745	MODIFIER	intergenic_region	GC-NPFFR2
6	87186921		1.9624e-14	0.000687746	MODIFIER	intergenic_region	GC-NPFFR2
6	87187021	rs110063573	1.58317e-14	0.000849439	MODIFIER	intergenic_region	GC-NPFFR2
6	87187129	rs110266361	1.70617e-14	0.000789154	MODIFIER	intergenic_region	GC-NPFFR2
6	87187265	rs110412867	1.58317e-14	0.000849439	MODIFIER	intergenic_region	GC-NPFFR2
6	87187475	rs110692400	1.58317e-14	0.000849439	MODIFIER	intergenic_region	GC-NPFFR2
6	87187536	rs211463091	1.67777e-14	0.000802284	MODIFIER	intergenic_region	GC-NPFFR2
6	87187565	rs110840564	1.58317e-14	0.000849439	MODIFIER	intergenic_region	GC-NPFFR2
6	87187568	rs110455851	1.58317e-14	0.000849439	MODIFIER	intergenic_region	GC-NPFFR2
6	87187688	rs210478071	1.58317e-14	0.000849439	MODIFIER	intergenic_region	GC-NPFFR2
6	87187748	rs208840870	1.6265e-14	0.000827224	MODIFIER	intergenic_region	GC-NPFFR2
6	87187765	rs211287286	1.6265e-14	0.000827224	MODIFIER	intergenic_region	GC-NPFFR2
6	87187793	rs208056995	1.58317e-14	0.000849439	MODIFIER	intergenic_region	GC-NPFFR2
6	87187794	rs210462315	1.58317e-14	0.000849439	MODIFIER	intergenic_region	GC-NPFFR2
6	87187812	rs137712965	1.6265e-14	0.000827224	MODIFIER	intergenic_region	GC-NPFFR2
6	87187850	rs110911309	1.68834e-14	0.000797238	MODIFIER	intergenic_region	GC-NPFFR2
6	87187903	rs111011719	1.6265e-14	0.000827224	MODIFIER	intergenic_region	GC-NPFFR2
6	87187931	rs110968906	1.6265e-14	0.000827224	MODIFIER	intergenic_region	GC-NPFFR2
6	87187936	rs109795183	1.6265e-14	0.000827224	MODIFIER	intergenic_region	GC-NPFFR2
6	87187961	rs110129941	1.6265e-14	0.000827224	MODIFIER	intergenic_region	GC-NPFFR2
6	87187994	rs109147645	1.6265e-14	0.000827224	MODIFIER	intergenic_region	GC-NPFFR2
6	87188013	rs110736684	1.75283e-14	0.000768535	MODIFIER	intergenic_region	GC-NPFFR2
6	87188048	rs109793316	1.75283e-14	0.000768535	MODIFIER	intergenic_region	GC-NPFFR2
6	87188124	rs109222137	1.6265e-14	0.000827224	MODIFIER	intergenic_region	GC-NPFFR2
6	87188128	rs110187721	1.6265e-14	0.000827224	MODIFIER	intergenic_region	GC-NPFFR2
6	87188272	rs110362518	1.6265e-14	0.000827224	MODIFIER	intergenic_region	GC-NPFFR2
6	87188694	rs109134147	1.6265e-14	0.000827224	MODIFIER	intergenic_region	GC-NPFFR2
6	87188788	rs383169234	2.48006e-15	0.00518052	MODIFIER	intergenic_region	GC-NPFFR2
6	87188799	rs378779411	2.1893e-15	0.00585756	MODIFIER	intergenic_region	GC-NPFFR2
6	87188812	rs381333024	1.81485e-15	0.0070463	MODIFIER	intergenic_region	GC-NPFFR2
6	87188947	rs109365516	1.6265e-14	0.000827224	MODIFIER	intergenic_region	GC-NPFFR2
6	87188954	rs109479788	1.6265e-14	0.000827224	MODIFIER	intergenic_region	GC-NPFFR2
6	87188977	rs110046515	1.78988e-14	0.000752204	MODIFIER	intergenic_region	GC-NPFFR2
6	87189048	rs110876877	1.78988e-14	0.000752204	MODIFIER	intergenic_region	GC-NPFFR2
6	87189062	rs109516287	1.78988e-14	0.000752204	MODIFIER	intergenic_region	GC-NPFFR2
6	87189075	rs110015776	1.6265e-14	0.000827224	MODIFIER	intergenic_region	GC-NPFFR2
6	87189250	rs211572973	1.53899e-14	0.000875085	MODIFIER	intergenic_region	GC-NPFFR2
6	87189302	rs209834022	1.58317e-14	0.000849439	MODIFIER	intergenic_region	GC-NPFFR2
6	87189311	rs207958387	1.58317e-14	0.000849439	MODIFIER	intergenic_region	GC-NPFFR2
6	87189321	rs211312650	1.58317e-14	0.000849439	MODIFIER	intergenic_region	GC-NPFFR2
6	87189356	rs109767201	1.58317e-14	0.000849439	MODIFIER	intergenic_region	GC-NPFFR2
6	87189495	rs208244744	1.76208e-14	0.000764525	MODIFIER	intergenic_region	GC-NPFFR2
6	87189573	rs109182086	1.6265e-14	0.000827224	MODIFIER	intergenic_region	GC-NPFFR2
6	87189680	rs208159582	1.74326e-14	0.000772587	MODIFIER	intergenic_region	GC-NPFFR2
6	87189835	rs109513317	1.65892e-14	0.000811275	MODIFIER	intergenic_region	GC-NPFFR2
6	87189853	rs109530367	1.58317e-14	0.000849439	MODIFIER	intergenic_region	GC-NPFFR2
6	87190083	rs109895993	1.58317e-14	0.000849439	MODIFIER	intergenic_region	GC-NPFFR2
6	87190564	rs209045276	2.04272e-14	0.000661088	MODIFIER	intergenic_region	GC-NPFFR2
6	87190723	rs207836003	1.72485e-14	0.000780778	MODIFIER	intergenic_region	GC-NPFFR2
6	87190738		1.72485e-14	0.000780778	MODIFIER	intergenic_region	GC-NPFFR2
6	87190744	rs210738424	1.72485e-14	0.000780778	MODIFIER	intergenic_region	GC-NPFFR2
6	87190776	rs109717713	1.61884e-14	0.000831039	MODIFIER	intergenic_region	GC-NPFFR2
6	87190869	rs110066881	1.72485e-14	0.000780778	MODIFIER	intergenic_region	GC-NPFFR2
6	87190978	rs209870216	1.77197e-14	0.000760398	MODIFIER	intergenic_region	GC-NPFFR2
6	87190988	rs468881023	1.77197e-14	0.000760398	MODIFIER	intergenic_region	GC-NPFFR2
6	87190995	rs730646387	1.4968e-14	0.000897709	MODIFIER	intergenic_region	GC-NPFFR2
6	87191106	rs110491208	1.77197e-14	0.000760398	MODIFIER	intergenic_region	GC-NPFFR2
6	87191196	rs109074336	1.77197e-14	0.000760398	MODIFIER	intergenic_region	GC-NPFFR2
6	87191281	rs109205575	1.77197e-14	0.000760398	MODIFIER	intergenic_region	GC-NPFFR2
6	87191291	rs109909670	1.77197e-14	0.000760398	MODIFIER	intergenic_region	GC-NPFFR2
6	87191325	rs109540761	1.77197e-14	0.000760398	MODIFIER	intergenic_region	GC-NPFFR2
6	87191421	rs110827798	1.77197e-14	0.000760398	MODIFIER	intergenic_region	GC-NPFFR2
6	87191454	rs110288459	2.21193e-14	0.000611388	MODIFIER	intergenic_region	GC-NPFFR2
6	87191503	rs109017082	1.72485e-14	0.000780778	MODIFIER	intergenic_region	GC-NPFFR2
6	87191566	rs108967707	2.0478e-14	0.000659224	MODIFIER	intergenic_region	GC-NPFFR2
6	87191573	rs207626727	2.0478e-14	0.000659224	MODIFIER	intergenic_region	GC-NPFFR2
6	87191632	rs110534011	1.72485e-14	0.000780778	MODIFIER	intergenic_region	GC-NPFFR2
6	87191839	rs209097337	1.72485e-14	0.000780778	MODIFIER	intergenic_region	GC-NPFFR2
6	87191915	rs519032748	1.72485e-14	0.000780778	MODIFIER	intergenic_region	GC-NPFFR2
6	87192362	rs383274919	1.72485e-14	0.000780778	MODIFIER	intergenic_region	GC-NPFFR2
6	87192363	rs378238266	1.72485e-14	0.000780778	MODIFIER	intergenic_region	GC-NPFFR2
6	87192373	rs381442180	1.72485e-14	0.000780778	MODIFIER	intergenic_region	GC-NPFFR2
6	87192453	rs378352901	5.47175e-15	0.00229758	MODIFIER	intergenic_region	GC-NPFFR2
6	87192459	rs381773067	5.47175e-15	0.00229758	MODIFIER	intergenic_region	GC-NPFFR2
6	87192511	rs384815755	1.95014e-14	0.000691936	MODIFIER	intergenic_region	GC-NPFFR2
6	87192730	rs380755975	1.67759e-14	0.000802272	MODIFIER	intergenic_region	GC-NPFFR2
6	87192769	rs384298091	2.10204e-14	0.000642799	MODIFIER	intergenic_region	GC-NPFFR2
6	87192825	rs444499522	1.16321e-14	0.00111768	MODIFIER	intergenic_region	GC-NPFFR2
6	87192826		1.16321e-14	0.00111768
6	87192828		1.19451e-14	0.00108893
6	87192832	rs798556879	1.16321e-14	0.00111768	MODIFIER	intergenic_region	GC-NPFFR2
6	87192833		1.16321e-14	0.00111768
6	87192840	rs382568352	1.16672e-14	0.00111449	MODIFIER	intergenic_region	GC-NPFFR2
6	87192889	rs385085611	1.82461e-14	0.000738687	MODIFIER	intergenic_region	GC-NPFFR2
6	87192910	rs379538273	1.82461e-14	0.000738687	MODIFIER	intergenic_region	GC-NPFFR2
6	87193168	rs210144494	1.40005e-14	0.000958775	MODIFIER	intergenic_region	GC-NPFFR2
6	87193497	rs110033279	1.72485e-14	0.000780778	MODIFIER	intergenic_region	GC-NPFFR2
6	87193628	rs207495439	1.67779e-14	0.00080229	MODIFIER	intergenic_region	GC-NPFFR2
6	87193676	rs210758443	1.51411e-14	0.000887536	MODIFIER	intergenic_region	GC-NPFFR2
6	87193728	rs108993504	1.51411e-14	0.000887536	MODIFIER	intergenic_region	GC-NPFFR2
6	87193971	rs110029997	1.67779e-14	0.00080229	MODIFIER	intergenic_region	GC-NPFFR2
6	87194035	rs110245651	1.67779e-14	0.00080229	MODIFIER	intergenic_region	GC-NPFFR2
6	87194872	rs379223086	2.08363e-14	0.000648082	MODIFIER	intergenic_region	GC-NPFFR2
6	87195147	rs211689635	1.90074e-14	0.000709613	MODIFIER	intergenic_region	GC-NPFFR2
6	87195534	rs110051141	1.59759e-14	0.000841969	MODIFIER	intergenic_region	GC-NPFFR2
6	87195585	rs110697411	1.47303e-14	0.000911967	MODIFIER	intergenic_region	GC-NPFFR2
6	87195740	rs110274958	1.59759e-14	0.000841969	MODIFIER	intergenic_region	GC-NPFFR2
6	87195798	rs110033381	1.59759e-14	0.000841969	MODIFIER	intergenic_region	GC-NPFFR2
6	87195981	rs109017882	1.37278e-14	0.00097723	MODIFIER	intergenic_region	GC-NPFFR2
6	87196160	rs385881500	1.68861e-14	0.000797228	MODIFIER	intergenic_region	GC-NPFFR2
6	87196197	rs110589650	1.5026e-14	0.000894233	MODIFIER	intergenic_region	GC-NPFFR2
6	87196269	rs381338568	1.5026e-14	0.000894233	MODIFIER	intergenic_region	GC-NPFFR2
6	87196292	rs208052791	1.37261e-14	0.000977536	MODIFIER	intergenic_region	GC-NPFFR2
6	87196307	rs211390885	1.5026e-14	0.000894233	MODIFIER	intergenic_region	GC-NPFFR2
6	87196320	rs209295010	1.80713e-14	0.000745741	MODIFIER	intergenic_region	GC-NPFFR2
6	87196326	rs109678405	1.80713e-14	0.000745741	MODIFIER	intergenic_region	GC-NPFFR2
6	87196358	rs109802630	1.92521e-14	0.000700733	MODIFIER	intergenic_region	GC-NPFFR2
6	87196427	rs110954818	1.6011e-14	0.000840099	MODIFIER	intergenic_region	GC-NPFFR2
6	87196428	rs109268867	1.6011e-14	0.000840099	MODIFIER	intergenic_region	GC-NPFFR2
6	87196438	rs108962224	1.6011e-14	0.000840099	MODIFIER	intergenic_region	GC-NPFFR2
6	87196454	rs109751840	1.79907e-14	0.000749061	MODIFIER	intergenic_region	GC-NPFFR2
6	87196658		2.39722e-14	0.000564728	MODIFIER	intergenic_region	GC-NPFFR2
6	87196782	rs110896226	1.6011e-14	0.000840099	MODIFIER	intergenic_region	GC-NPFFR2
6	87196825	rs110607405	1.6011e-14	0.000840099	MODIFIER	intergenic_region	GC-NPFFR2
6	87196851	rs110439613	1.6011e-14	0.000840099	MODIFIER	intergenic_region	GC-NPFFR2
6	87196927	rs110642066	1.6011e-14	0.000840099	MODIFIER	intergenic_region	GC-NPFFR2
6	87197007	rs730674761	1.6011e-14	0.000840099	MODIFIER	intergenic_region	GC-NPFFR2
6	87197094	rs110583460	1.6011e-14	0.000840099	MODIFIER	intergenic_region	GC-NPFFR2
6	87197134	rs110104133	1.6011e-14	0.000840099	MODIFIER	intergenic_region	GC-NPFFR2
6	87197176	rs109048807	1.6011e-14	0.000840099	MODIFIER	intergenic_region	GC-NPFFR2
6	87197195	rs109885628	1.6011e-14	0.000840099	MODIFIER	intergenic_region	GC-NPFFR2
6	87197248	rs109191076	1.6011e-14	0.000840099	MODIFIER	intergenic_region	GC-NPFFR2
6	87197274	rs109680179	1.6011e-14	0.000840099	MODIFIER	intergenic_region	GC-NPFFR2
6	87197287	rs209666340	1.6011e-14	0.000840099	MODIFIER	intergenic_region	GC-NPFFR2
6	87197298		1.6011e-14	0.000840099	MODIFIER	intergenic_region	GC-NPFFR2
6	87197365	rs109055848	1.64486e-14	0.000818161	MODIFIER	intergenic_region	GC-NPFFR2
6	87198521	rs208440400	1.6011e-14	0.000840099	MODIFIER	intergenic_region	GC-NPFFR2
6	87198844	rs109029623	1.64486e-14	0.000818161	MODIFIER	intergenic_region	GC-NPFFR2
6	87199253	rs383129712	1.6011e-14	0.000840099	MODIFIER	intergenic_region	GC-NPFFR2
6	87200563	rs110705954	1.6011e-14	0.000840099	MODIFIER	intergenic_region	GC-NPFFR2
6	87201689	rs110306852	1.4448e-14	0.000929435	MODIFIER	intergenic_region	GC-NPFFR2
6	87201878	rs110275082	1.6011e-14	0.000840099	MODIFIER	intergenic_region	GC-NPFFR2
6	87203009	rs208646881	2.23624e-14	0.000605588	MODIFIER	intergenic_region	GC-NPFFR2
6	87205321	rs110736494	2.16031e-14	0.000626468	MODIFIER	intergenic_region	GC-NPFFR2
6	87205747	rs381711131	1.73907e-14	0.00077554	MODIFIER	intergenic_region	GC-NPFFR2
6	87206067	rs209884100	1.6431e-14	0.000820108	MODIFIER	intergenic_region	GC-NPFFR2
6	87216469	rs382261353	2.15258e-14	0.000624389	MODIFIER	intergenic_region	GC-NPFFR2
6	87216470	rs385884562	2.15258e-14	0.000624389	MODIFIER	intergenic_region	GC-NPFFR2
6	87217690	rs378572903	9.71014e-15	0.00125732	MODIFIER	intergenic_region	GC-NPFFR2
6	87217696	rs132759911	9.71014e-15	0.00125732	MODIFIER	intergenic_region	GC-NPFFR2
6	87218874	rs109636885	1.77666e-14	0.000754025	MODIFIER	intergenic_region	GC-NPFFR2
6	87218893	rs109033447	1.62012e-14	0.00082558	MODIFIER	intergenic_region	GC-NPFFR2
6	87219041	rs109870819	2.09432e-14	0.000641311	MODIFIER	intergenic_region	GC-NPFFR2
6	87219233	rs109596935	2.30018e-14	0.000584789	MODIFIER	intergenic_region	GC-NPFFR2
6	87219317	rs110163498	2.30018e-14	0.000584789	MODIFIER	intergenic_region	GC-NPFFR2
6	87219547	rs382860518	2.39879e-14	0.000561085	MODIFIER	intergenic_region	GC-NPFFR2
6	87219558	rs381073597	2.39879e-14	0.000561085	MODIFIER	intergenic_region	GC-NPFFR2
6	87220226	rs109200549	2.30018e-14	0.000584789	MODIFIER	intergenic_region	GC-NPFFR2
6	87220324	rs110079930	2.05957e-14	0.000651964	MODIFIER	intergenic_region	GC-NPFFR2
6	87220332	rs110523016	2.05957e-14	0.000651964	MODIFIER	intergenic_region	GC-NPFFR2
6	87220411	rs384872007	2.16215e-14	0.000621999	MODIFIER	intergenic_region	GC-NPFFR2
6	87220542	rs136957248	2.30018e-14	0.000584789	MODIFIER	intergenic_region	GC-NPFFR2
6	87220623	rs109255004	2.44358e-14	0.000550994	MODIFIER	intergenic_region	GC-NPFFR2
6	87220761	rs110904948	2.3186e-14	0.000580251	MODIFIER	intergenic_region	GC-NPFFR2
6	87221592	rs109955177	2.20825e-14	0.000608782	MODIFIER	intergenic_region	GC-NPFFR2
6	87223518	rs136405291	2.23614e-14	0.000601487	MODIFIER	intergenic_region	GC-NPFFR2
6	87232328		5.90978e-15	0.00223798	MODIFIER	intergenic_region	GC-NPFFR2
6	87233169	rs210296253	2.01235e-14	0.000675711	MODIFIER	intergenic_region	GC-NPFFR2
6	87250726	rs207671422	2.15397e-14	0.000631091	MODIFIER	intron_variant	NPFFR2
6	87276896	rs110192793	1.06029e-14	0.00126621	MODIFIER	intron_variant	NPFFR2
6	87287049	rs110131712	1.30976e-15	0.0098793	MODIFIER	intron_variant	NPFFR2
6	87289506	rs380814483	2.02904e-15	0.00640816	MODIFIER	intron_variant	NPFFR2
6	87295188	rs210055695	2.00871e-15	0.00648022	MODIFIER	intron_variant	NPFFR2
6	87297651	rs109464455	2.41943e-15	0.00539143	MODIFIER	intron_variant	NPFFR2
6	87297835	rs111032184	2.38933e-15	0.00545869	MODIFIER	intron_variant	NPFFR2
6	87297961	rs110010576	7.9638e-16	0.0160176	MODIFIER	intron_variant	NPFFR2
6	87298167	rs208779648	2.14556e-15	0.00606854	MODIFIER	intron_variant	NPFFR2
6	87298184	rs109176178	2.14556e-15	0.00606854	MODIFIER	intron_variant	NPFFR2
6	87298348	rs109383606	1.93061e-15	0.0067314	MODIFIER	intron_variant	NPFFR2
6	87298580	rs110483521	2.38933e-15	0.00545869	MODIFIER	intron_variant	NPFFR2
6	87298747	rs110047157	2.38626e-15	0.00546321	MODIFIER	intron_variant	NPFFR2
6	87298772	rs110245389	2.40838e-15	0.00541427	MODIFIER	intron_variant	NPFFR2
6	87298801	rs110327769	2.32291e-15	0.00561154	MODIFIER	intron_variant	NPFFR2
6	87298889	rs110797677	1.66092e-15	0.00780649	MODIFIER	intron_variant	NPFFR2
6	87298943	rs385100425	1.97047e-15	0.00659936	MODIFIER	intron_variant	NPFFR2
6	87299124	rs207602333	2.33279e-15	0.00558861	MODIFIER	intron_variant	NPFFR2
6	87299133	rs110532283	2.33279e-15	0.00558861	MODIFIER	intron_variant	NPFFR2
6	87299197	rs110923955	2.40065e-15	0.00543243	MODIFIER	intron_variant	NPFFR2
6	87299266		1.72835e-15	0.00751212	MODIFIER	intron_variant	NPFFR2
6	87299705	rs109713827	2.14556e-15	0.00606854	MODIFIER	intron_variant	NPFFR2
6	87299852	rs208264750	2.14556e-15	0.00606854	MODIFIER	intron_variant	NPFFR2
6	87300072	rs110974116	2.41943e-15	0.00539143	MODIFIER	intron_variant	NPFFR2
6	87300536	rs379979790	1.86324e-15	0.00697003	MODIFIER	intron_variant	NPFFR2
6	87300747	rs109210686	1.81753e-15	0.00714443	MODIFIER	intron_variant	NPFFR2
6	87301546		3.47349e-16	0.0362578	MODIFIER	intron_variant	NPFFR2
6	87301888	rs110712727	1.78112e-15	0.00728856	MODIFIER	intron_variant	NPFFR2
6	87301945	rs110216321	1.5987e-15	0.00810649	MODIFIER	intron_variant	NPFFR2
6	87301995	rs110432804	1.56392e-15	0.00828712	MODIFIER	intron_variant	NPFFR2
6	87302450	rs110406557	1.78112e-15	0.00728856	MODIFIER	intron_variant	NPFFR2
6	87303195	rs109968027	1.78112e-15	0.00728856	MODIFIER	intron_variant	NPFFR2
6	87303238	rs208566169	1.53941e-15	0.0084143	MODIFIER	intron_variant	NPFFR2
6	87303383	rs380006883	2.18399e-15	0.00596208	MODIFIER	intron_variant	NPFFR2
6	87303456	rs210594100	2.64096e-15	0.00494458	MODIFIER	intron_variant	NPFFR2
6	87303645	rs109751057	1.74542e-15	0.00743392	MODIFIER	intron_variant	NPFFR2
6	87303894	rs209453756	1.74542e-15	0.00743392	MODIFIER	intron_variant	NPFFR2
6	87304073	rs110320182	1.91198e-15	0.00679588	MODIFIER	intron_variant	NPFFR2
6	87304333		2.07626e-15	0.00575582	MODIFIER	intron_variant	NPFFR2
6	87304334		2.07626e-15	0.00575582
6	87304337		2.07626e-15	0.00575582	MODIFIER	intron_variant	NPFFR2
6	87304341	rs797659271	1.85499e-15	0.00643218	MODIFIER	intron_variant	NPFFR2
6	87304344	rs798317317	1.87925e-15	0.00635021	MODIFIER	intron_variant	NPFFR2
6	87304347	rs801131049	2.10335e-15	0.00568267	MODIFIER	intron_variant	NPFFR2
6	87304349	rs454957065	2.10335e-15	0.00568267	MODIFIER	intron_variant	NPFFR2
6	87304353		2.07626e-15	0.00575582
6	87304355		2.07626e-15	0.00575582
6	87304372	rs800844054	1.88893e-15	0.00631712	MODIFIER	intron_variant	NPFFR2
6	87304388	rs797107838	1.54335e-15	0.00770789	MODIFIER	intron_variant	NPFFR2
6	87304391	rs799952870	2.99823e-15	0.00401148	MODIFIER	intron_variant	NPFFR2
6	87304394	rs381215358	2.99823e-15	0.00401148	MODIFIER	intron_variant	NPFFR2
6	87304395	rs799100122	2.99823e-15	0.00401148	MODIFIER	intron_variant	NPFFR2
6	87304396		2.99823e-15	0.00401148
6	87304449	rs207601048	3.7274e-15	0.00352604	MODIFIER	intron_variant	NPFFR2
6	87304460	rs209818241	1.82685e-15	0.00710858	MODIFIER	intron_variant	NPFFR2
6	87304472	rs210690982	2.05181e-15	0.00634033	MODIFIER	intron_variant	NPFFR2
6	87304496	rs208064733	2.56207e-15	0.00509524	MODIFIER	intron_variant	NPFFR2
6	87304526	rs379285247	2.44594e-15	0.00533301	MODIFIER	intron_variant	NPFFR2
6	87304554	rs382489986	2.19636e-15	0.00592894	MODIFIER	intron_variant	NPFFR2
6	87304581	rs209198827	1.75808e-15	0.0073814	MODIFIER	intron_variant	NPFFR2
6	87304605	rs379827451	1.76914e-15	0.00733615	MODIFIER	intron_variant	NPFFR2
6	87304621	rs210683935	1.76914e-15	0.00733615	MODIFIER	intron_variant	NPFFR2
6	87304718	rs110433292	2.04405e-15	0.00636473	MODIFIER	intron_variant	NPFFR2
6	87305233	rs110546108	2.05181e-15	0.00634033	MODIFIER	intron_variant	NPFFR2
6	87305253	rs211467063	2.05181e-15	0.00634033	MODIFIER	intron_variant	NPFFR2
6	87305264	rs208291535	2.03292e-15	0.0063978	MODIFIER	intron_variant	NPFFR2
6	87305409	rs109221178	1.95851e-15	0.00663726	MODIFIER	intron_variant	NPFFR2
6	87305431	rs211645356	1.95851e-15	0.00663726	MODIFIER	intron_variant	NPFFR2
6	87305479	rs208362277	2.05181e-15	0.00634033	MODIFIER	intron_variant	NPFFR2
6	87305485	rs210299362	2.05181e-15	0.00634033	MODIFIER	intron_variant	NPFFR2
6	87305542	rs211499650	1.75808e-15	0.0073814	MODIFIER	intron_variant	NPFFR2
6	87305670	rs109230005	1.72357e-15	0.00752768	MODIFIER	intron_variant	NPFFR2
6	87305698	rs110960191	2.09667e-15	0.00620662	MODIFIER	intron_variant	NPFFR2
6	87305798	rs109210927	1.92588e-15	0.00674811	MODIFIER	intron_variant	NPFFR2
6	87305810	rs109812126	1.64994e-15	0.00785727	MODIFIER	intron_variant	NPFFR2
6	87305942	rs110142953	1.42238e-15	0.00909417	MODIFIER	intron_variant	NPFFR2
6	87305953	rs110396857	1.42238e-15	0.00909417	MODIFIER	intron_variant	NPFFR2
6	87306016	rs109697167	1.96021e-15	0.00663122	MODIFIER	intron_variant	NPFFR2
6	87306095	rs109210820	8.33698e-15	0.00158229	MODIFIER	intron_variant	NPFFR2
6	87306124	rs207729218	2.76344e-15	0.00472875	MODIFIER	intron_variant	NPFFR2
6	87306138	rs109053101	9.68511e-15	0.00136546	MODIFIER	intron_variant	NPFFR2
6	87309509	rs110543767	2.56207e-15	0.00509524	MODIFIER	intron_variant	NPFFR2
6	87310673	rs379256902	2.01162e-15	0.00646464	MODIFIER	intron_variant	NPFFR2
6	87312685	rs110138767	2.07954e-15	0.00625652	MODIFIER	intron_variant	NPFFR2
6	87316810	rs109034709	1.86705e-15	0.00695676	MODIFIER	intron_variant	NPFFR2
6	87317297		2.2007e-15	0.00591403	MODIFIER	intron_variant	NPFFR2
6	87319298	rs110621961	4.56804e-15	0.00288558	MODIFIER	intron_variant	NPFFR2
6	87321741	rs110331357	3.87429e-15	0.00339356	MODIFIER	intron_variant	NPFFR2
6	87324678	rs110326785	4.40933e-15	0.00298714	MODERATE	missense_variant	NPFFR2
6	87336114	rs110007626	1.98261e-15	0.00658252	MODIFIER	intergenic_region	NPFFR2-ADAMTS3
6	87343263	rs110646135	1.04195e-15	0.0123945	MODIFIER	intergenic_region	NPFFR2-ADAMTS3
6	87344730	rs379404215	1.08771e-15	0.0118805	MODIFIER	intergenic_region	NPFFR2-ADAMTS3
6	87344732		1.08771e-15	0.0118805
6	87344733	rs515878064	9.56075e-16	0.0134899	MODIFIER	intergenic_region	NPFFR2-ADAMTS3
6	87344733		9.56075e-16	0.0134899
6	87346992	rs384234002	8.4794e-16	0.0151792	MODIFIER	intergenic_region	NPFFR2-ADAMTS3
6	87355250	rs381768069	1.97953e-15	0.00657947	MODIFIER	intergenic_region	NPFFR2-ADAMTS3
6	87356029	rs137299254	2.32213e-15	0.00560891	MODIFIER	intergenic_region	NPFFR2-ADAMTS3
6	87356035	rs134888023	2.32213e-15	0.00560891	MODIFIER	intergenic_region	NPFFR2-ADAMTS3
6	87356068	rs136557733	2.29265e-15	0.00568002	MODIFIER	intergenic_region	NPFFR2-ADAMTS3
6	87356598	rs134716419	4.36363e-15	0.00285849	MODIFIER	intergenic_region	NPFFR2-ADAMTS3
6	87356720	rs134363736	5.31638e-16	0.0237681	MODIFIER	intergenic_region	NPFFR2-ADAMTS3
6	87358291		2.64579e-15	0.00494423	MODIFIER	intergenic_region	NPFFR2-ADAMTS3
14	154201	rs109262465	1.61136e-17	1	MODIFIER	intergenic_region	U6-ENSBTAG00000046435
14	239115	rs378775618	1.56e-11	0.985272	LOW	synonymous_variant	ZNF250
14	239115	rs378775618	1.56e-11	0.985272	MODIFIER	downstream_gene_variant	ZNF250
14	243959	rs109208977	1.89565e-08	0.999158	MODIFIER	intron_variant	ZNF250
14	243959	rs109208977	1.89565e-08	0.999158	MODERATE	missense_variant	ZNF250
14	269611	rs110860915	3.03043e-11	0.468566	MODIFIER	intron_variant	ZNF16
14	269619	rs109538883	3.03043e-11	0.468566	MODIFIER	intron_variant	ZNF16
14	295636	rs134026710	8.73754e-10	0.015676	MODIFIER	intergenic_region	ZNF16-C14H8orf33
14	446264	rs210072179	2.297e-06	0.0105308	MODIFIER	upstream_gene_variant	GPT
14	446264	rs210072179	2.297e-06	0.0105308	MODIFIER	intron_variant	PPP1R16A
14	474007	rs136691096	7.75947e-07	0.0299207	MODIFIER	upstream_gene_variant	CYHR1
14	474007	rs136691096	7.75947e-07	0.0299207	MODIFIER	downstream_gene_variant	FOXH1
14	474007	rs136691096	7.75947e-07	0.0299207	MODIFIER	intron_variant	KIFC2
14	476828	rs207661182	1.32488e-06	0.0178572	MODIFIER	intron_variant	KIFC2
14	476828	rs207661182	1.32488e-06	0.0178572	MODIFIER	upstream_gene_variant	CYHR1
14	492542	rs137070163	9.14218e-07	0.025522	MODIFIER	downstream_gene_variant	CYHR1
14	492542	rs137070163	9.14218e-07	0.025522	MODIFIER	upstream_gene_variant	TONSL
14	492542	rs137070163	9.14218e-07	0.025522	MODIFIER	3_prime_UTR_variant	CYHR1
14	495822		1.77889e-06	0.0113847	MODIFIER	downstream_gene_variant	CYHR1
14	495822		1.77889e-06	0.0113847	MODIFIER	upstream_gene_variant	TONSL
14	495822		1.77889e-06	0.0113847	MODIFIER	intergenic_region	CYHR1-TONSL
14	515265	rs482282570	6.50433e-20	0.999997	MODIFIER	downstream_gene_variant	VPS28
14	515265	rs482282570	6.50433e-20	0.999997	MODIFIER	intergenic_region	VPS28-ENSBTAG00000053637
14	708522	rs110593871	4.63033e-07	0.0386064	MODIFIER	intergenic_region	MROH1-ENSBTAG00000039978
14	708522	rs110593871	4.63033e-07	0.0386064	MODIFIER	downstream_gene_variant	HGH1
14	708522	rs110593871	4.63033e-07	0.0386064	MODIFIER	upstream_gene_variant	ENSBTAG00000039978
14	719634	rs134349436	3.03151e-07	0.0585088	MODIFIER	intergenic_region	HGH1-WDR97
14	719634	rs134349436	3.03151e-07	0.0585088	MODIFIER	downstream_gene_variant	WDR97
14	719634	rs134349436	3.03151e-07	0.0585088	MODIFIER	upstream_gene_variant	HGH1
14	728675	rs132854804	1.79533e-07	0.096979	MODERATE	missense_variant	ENSBTAG00000051469
14	728675	rs132854804	1.79533e-07	0.096979	MODIFIER	downstream_gene_variant	MAF1
14	728675	rs132854804	1.79533e-07	0.096979	MODIFIER	intron_variant	MAF1
14	728675	rs132854804	1.79533e-07	0.096979	MODIFIER	upstream_gene_variant	SHARPIN
14	728675	rs132854804	1.79533e-07	0.096979	MODIFIER	upstream_gene_variant	WDR97
14	730854	rs135473276	3.03151e-07	0.0585088	LOW	synonymous_variant	MAF1
14	730854	rs135473276	3.03151e-07	0.0585088	MODIFIER	upstream_gene_variant	SHARPIN
14	730854	rs135473276	3.03151e-07	0.0585088	MODIFIER	downstream_gene_variant	ENSBTAG00000051469
14	731230	rs41256919	3.03151e-07	0.0585088	MODIFIER	upstream_gene_variant	SHARPIN
14	731230	rs41256919	3.03151e-07	0.0585088	MODIFIER	downstream_gene_variant	ENSBTAG00000051469
14	731230	rs41256919	3.03151e-07	0.0585088	LOW	synonymous_variant	MAF1
14	736431	rs136719300	2.72537e-07	0.0648508	LOW	synonymous_variant	SHARPIN
14	736431	rs136719300	2.72537e-07	0.0648508	MODIFIER	downstream_gene_variant	CYC1
14	736431	rs136719300	2.72537e-07	0.0648508	MODIFIER	upstream_gene_variant	MAF1
14	738019	rs135382301	3.50782e-07	0.0508068	MODIFIER	downstream_gene_variant	CYC1
14	738019	rs135382301	3.50782e-07	0.0508068	MODIFIER	intergenic_region	SHARPIN-CYC1
14	738019	rs135382301	3.50782e-07	0.0508068	MODIFIER	downstream_gene_variant	SHARPIN
14	744283	rs135392062	5.51033e-07	0.0326615	MODIFIER	intergenic_region	CYC1-GPAA1
14	744283	rs135392062	5.51033e-07	0.0326615	MODIFIER	upstream_gene_variant	CYC1
14	745455	rs110791350	4.23058e-07	0.0423598	MODIFIER	intergenic_region	CYC1-GPAA1
14	745455	rs110791350	4.23058e-07	0.0423598	MODIFIER	upstream_gene_variant	CYC1
14	747717	rs378815654	4.35031e-07	0.0412298	MODIFIER	downstream_gene_variant	GPAA1
14	747717	rs378815654	4.35031e-07	0.0412298	MODIFIER	intergenic_region	CYC1-GPAA1
14	748232		3.79202e-07	0.0470851	MODIFIER	intergenic_region	CYC1-GPAA1
14	748232		3.79202e-07	0.0470851	MODIFIER	downstream_gene_variant	GPAA1
14	751534	rs110929299	3.90185e-07	0.0458122	MODIFIER	intron_variant	GPAA1
14	751534	rs110929299	3.90185e-07	0.0458122	MODIFIER	downstream_gene_variant	EXOSC4
14	752489	rs110126359	1.94091e-07	0.0897934	MODIFIER	downstream_gene_variant	EXOSC4
14	752489	rs110126359	1.94091e-07	0.0897934	LOW	synonymous_variant	GPAA1
14	753895	rs132650058	3.85319e-07	0.0463638	MODIFIER	intergenic_region	GPAA1-EXOSC4
14	753895	rs132650058	3.85319e-07	0.0463638	MODIFIER	upstream_gene_variant	GPAA1
14	753895	rs132650058	3.85319e-07	0.0463638	MODIFIER	downstream_gene_variant	EXOSC4
14	753900	rs137166402	3.85319e-07	0.0463638	MODIFIER	downstream_gene_variant	EXOSC4
14	753900	rs137166402	3.85319e-07	0.0463638	MODIFIER	upstream_gene_variant	GPAA1
14	753900	rs137166402	3.85319e-07	0.0463638	MODIFIER	intergenic_region	GPAA1-EXOSC4
14	758897	rs136212750	7.50211e-07	0.0242369	MODIFIER	intergenic_region	EXOSC4-OPLAH
14	758897	rs136212750	7.50211e-07	0.0242369	MODIFIER	upstream_gene_variant	EXOSC4
14	773946	rs134675465	8.99208e-07	0.0194514	MODIFIER	downstream_gene_variant	SPATC1
14	773946	rs134675465	8.99208e-07	0.0194514	MODIFIER	downstream_gene_variant	ENSBTAG00000015040
14	773946	rs134675465	8.99208e-07	0.0194514	MODIFIER	intron_variant	OPLAH
14	773946	rs134675465	8.99208e-07	0.0194514	LOW	synonymous_variant	OPLAH
14	911722	rs382884143	1.93442e-25	0.0435299	MODIFIER	intergenic_region	PLEC-EPPK1
14	916949	rs208596544	1.93281e-25	0.0435651	MODIFIER	intergenic_region	PLEC-EPPK1
14	919601		1.32298e-26	0.612901	MODIFIER	intergenic_region	PLEC-EPPK1
14	925065	rs110634303	7.29799e-26	0.114187	MODIFIER	intergenic_region	PLEC-EPPK1
14	928629	rs110195883	5.83633e-26	0.142533	MODIFIER	intergenic_region	PLEC-EPPK1
14	955943	rs109342545	1.25325e-09	0.999019	MODIFIER	intergenic_region	EPPK1-NRBP2
14	955943	rs109342545	1.25325e-09	0.999019	MODIFIER	downstream_gene_variant	EPPK1
14	1112736	rs137492431	0.000253077	0.00302962	LOW	synonymous_variant	TIGD5
14	1112736	rs137492431	0.000253077	0.00302962	MODIFIER	upstream_gene_variant	EEF1D
14	1112736	rs137492431	0.000253077	0.00302962	MODIFIER	downstream_gene_variant	PYCR3
14	1113087	rs136760996	6.93931e-05	0.0105058	MODIFIER	upstream_gene_variant	EEF1D
14	1113087	rs136760996	6.93931e-05	0.0105058	MODIFIER	downstream_gene_variant	PYCR3
14	1113087	rs136760996	6.93931e-05	0.0105058	LOW	synonymous_variant	TIGD5
14	1113459	rs444833650	0.000101207	0.00691608	MODIFIER	upstream_gene_variant	EEF1D
14	1113459	rs444833650	0.000101207	0.00691608	MODIFIER	downstream_gene_variant	PYCR3
14	1113459	rs444833650	0.000101207	0.00691608	MODIFIER	upstream_gene_variant	TIGD5
14	1113459	rs444833650	0.000101207	0.00691608	MODIFIER	intergenic_region	TIGD5-EEF1D
14	1114195	rs134493206	7.22669e-05	0.0100326	MODIFIER	intron_variant	EEF1D
14	1114195	rs134493206	7.22669e-05	0.0100326	MODIFIER	upstream_gene_variant	TIGD5
14	1116002	rs133334971	5.07192e-05	0.0141028	MODIFIER	upstream_gene_variant	TIGD5
14	1116002	rs133334971	5.07192e-05	0.0141028	MODIFIER	intron_variant	EEF1D
14	1119139	rs109661298	6.31976e-05	0.0114818	MODIFIER	intron_variant	EEF1D
14	1126739	rs135492783	6.71353e-05	0.0108468	MODIFIER	downstream_gene_variant	EEF1D
14	1126739	rs135492783	6.71353e-05	0.0108468	MODIFIER	upstream_gene_variant	NAPRT
14	1126739	rs135492783	6.71353e-05	0.0108468	MODIFIER	intergenic_region	EEF1D-NAPRT
14	1127565	rs136871378	8.07564e-05	0.00910646	MODIFIER	upstream_gene_variant	MROH6
14	1127565	rs136871378	8.07564e-05	0.00910646	LOW	synonymous_variant	NAPRT
14	1127565	rs136871378	8.07564e-05	0.00910646	MODIFIER	downstream_gene_variant	EEF1D
14	1130704	rs137600832	4.07764e-05	0.0167809	MODIFIER	downstream_gene_variant	EEF1D
14	1130704	rs137600832	4.07764e-05	0.0167809	MODIFIER	3_prime_UTR_variant	NAPRT
14	1130704	rs137600832	4.07764e-05	0.0167809	MODIFIER	upstream_gene_variant	MROH6
14	1130704	rs137600832	4.07764e-05	0.0167809	MODIFIER	downstream_gene_variant	EEF1D
14	1143937	rs135517775	0.0001534	0.00496205	MODIFIER	intron_variant	GSDMD
14	1146522	rs382345554	0.000128356	0.00586604	MODIFIER	upstream_gene_variant	GSDMD
14	1146522	rs382345554	0.000128356	0.00586604	MODIFIER	5_prime_UTR_variant	GSDMD
14	1154084		2.96783e-06	0.197727	MODIFIER	intron_variant	ZC3H3
14	1156772	rs134631264	2.63319e-05	0.025315	LOW	synonymous_variant	ZC3H3
14	1157741	rs132713534	1.75864e-05	0.03731	MODIFIER	intron_variant	ZC3H3
14	1160357	rs133864113	1.5508e-05	0.0420129	MODIFIER	intron_variant	ZC3H3
14	1164431	rs134772690	0.000268951	0.00292002	MODIFIER	intron_variant	ZC3H3
14	1166693	rs135307940	2.09904e-05	0.0315894	MODIFIER	intron_variant	ZC3H3
14	1169314	rs136866656	4.33891e-05	0.0156099	MODIFIER	intron_variant	ZC3H3
14	1173315	rs133176301	1.97357e-05	0.0333947	MODIFIER	intron_variant	ZC3H3
14	1173359	rs134771077	2.2209e-05	0.0299344	MODIFIER	intron_variant	ZC3H3
14	1179307	rs134197953	2.2209e-05	0.0299344	MODIFIER	intron_variant	ZC3H3
14	1181177	rs133793030	2.19593e-05	0.0300258	MODIFIER	intron_variant	ZC3H3
14	1186598	rs133330674	1.89114e-05	0.0348623	MODIFIER	intron_variant	ZC3H3
14	1188418	rs137328746	3.34582e-05	0.0201515	MODIFIER	intron_variant	ZC3H3
14	1189606	rs135129422	5.99067e-05	0.0114907	MODIFIER	intron_variant	ZC3H3
14	1192009	rs137659416	1.88861e-05	0.0347893	MODIFIER	intron_variant	ZC3H3
14	1193672	rs133749450	3.68424e-05	0.0183785	MODIFIER	intron_variant	ZC3H3
14	1198454	rs211445598	2.99956e-05	0.0222342	MODIFIER	intron_variant	ZC3H3
14	1215055		2.21487e-05	0.0293365	MODERATE	missense_variant	ZC3H3
14	1224657	rs133384672	0.000265172	0.00296008	MODIFIER	intergenic_region	ZC3H3-MAFA
14	1224657	rs133384672	0.000265172	0.00296008	MODIFIER	upstream_gene_variant	MAFA
14	1229400	rs135132476	0.000154798	0.00480193	MODIFIER	downstream_gene_variant	MAFA
14	1229400	rs135132476	0.000154798	0.00480193	MODIFIER	intergenic_region	MAFA-RHPN1
14	1231073	rs135532494	0.000139777	0.00528146	MODIFIER	downstream_gene_variant	MAFA
14	1231073	rs135532494	0.000139777	0.00528146	MODIFIER	intergenic_region	MAFA-RHPN1
14	1235242	rs132711099	0.000118249	0.00616946	MODIFIER	intergenic_region	MAFA-RHPN1
14	1241171	rs381578764	0.000153138	0.00483547	MODIFIER	intergenic_region	MAFA-RHPN1
14	1251805	rs210428302	0.000167466	0.00444456	MODIFIER	intergenic_region	MAFA-RHPN1
14	1252578	rs134329327	7.52392e-05	0.0093912	MODIFIER	intergenic_region	MAFA-RHPN1
14	1278097	rs381774740	0.000234506	0.00302217	MODIFIER	intergenic_region	RHPN1-TOP1MT
14	1286834	rs41580513	0.000369726	0.00198115	MODIFIER	intergenic_region	RHPN1-TOP1MT
14	1286834	rs41580513	0.000369726	0.00198115	MODIFIER	upstream_gene_variant	TOP1MT
14	1310216	rs110588121	4.96211e-07	0.697216	LOW	synonymous_variant	ZNF696
14	1328209	rs381771343	0.000235408	0.00266975	MODIFIER	intron_variant	GLI4
14	1332121	rs211436486	0.000157488	0.00389679	MODIFIER	upstream_gene_variant	GLI4
14	1332121	rs211436486	0.000157488	0.00389679	MODIFIER	intron_variant	GLI4
14	1355134	rs210640870	8.86271e-06	0.0443713	MODIFIER	upstream_gene_variant	ENSBTAG00000049125
14	1355134	rs210640870	8.86271e-06	0.0443713	MODIFIER	intergenic_region	ENSBTAG00000049125-LY6H
14	1355134	rs210640870	8.86271e-06	0.0443713	MODIFIER	upstream_gene_variant	LY6H
14	1362279	rs110309726	1.7303e-05	0.0233307	MODIFIER	intron_variant	LY6H
14	1363251	rs110807190	1.47993e-05	0.0271173	MODIFIER	3_prime_UTR_variant	LY6H
14	1363332	rs378206543	1.52003e-05	0.0264375	MODIFIER	3_prime_UTR_variant	LY6H
14	1366351	rs109221516	1.52003e-05	0.0264375	MODIFIER	downstream_gene_variant	LY6H
14	1366351	rs109221516	1.52003e-05	0.0264375	MODIFIER	intergenic_region	LY6H-ENSBTAG00000049400
14	1366904	rs111025586	1.52003e-05	0.0264375	MODIFIER	intergenic_region	LY6H-ENSBTAG00000049400
14	1366904	rs111025586	1.52003e-05	0.0264375	MODIFIER	downstream_gene_variant	LY6H
14	1368179	rs110757090	1.7164e-05	0.0235578	MODIFIER	intergenic_region	LY6H-ENSBTAG00000049400
14	1368179	rs110757090	1.7164e-05	0.0235578	MODIFIER	downstream_gene_variant	LY6H
14	1369962	rs109409086	1.4794e-05	0.0271289	MODIFIER	intergenic_region	LY6H-ENSBTAG00000049400
14	1370489	rs109862612	1.35887e-05	0.0294111	MODIFIER	intergenic_region	LY6H-ENSBTAG00000049400
14	1501809		0.000232322	0.00198982	MODIFIER	upstream_gene_variant	ENSBTAG00000004596
14	1501809		0.000232322	0.00198982	MODIFIER	intergenic_region	LY6E-ENSBTAG00000004596
14	1510733	rs207706757	2.90773e-05	0.0147462	MODIFIER	intergenic_region	ENSBTAG00000004596-GML
14	1510733	rs207706757	2.90773e-05	0.0147462	MODIFIER	downstream_gene_variant	ENSBTAG00000004596
14	1510733	rs207706757	2.90773e-05	0.0147462	MODIFIER	downstream_gene_variant	GML
14	1559734		4.34801e-06	0.0901923	MODIFIER	upstream_gene_variant	CYP11B1
14	1559734		4.34801e-06	0.0901923	MODIFIER	intergenic_region	CYP11B1-ENSBTAG00000054483
14	1559774		1.35764e-05	0.0316789	MODIFIER	upstream_gene_variant	CYP11B1
14	1559774		1.35764e-05	0.0316789	MODIFIER	intergenic_region	CYP11B1-ENSBTAG00000054483
14	1570221	rs382003433	0.000104762	0.00386724	MODIFIER	intron_variant	ENSBTAG00000054483
14	1570223	rs378670244	0.000104762	0.00386724	MODIFIER	intron_variant	ENSBTAG00000054483
14	1600052	rs41718175	0.000121645	0.00318071	MODIFIER	downstream_gene_variant	ENSBTAG00000037824
14	1600052	rs41718175	0.000121645	0.00318071	MODIFIER	intergenic_region	ENSBTAG00000054483-ENSBTAG00000037824
14	1600052	rs41718175	0.000121645	0.00318071	MODIFIER	downstream_gene_variant	ENSBTAG00000054483
14	1760811	rs385541273	0.00033855	0.00203117	MODIFIER	upstream_gene_variant	ENSBTAG00000026340
14	1760811	rs385541273	0.00033855	0.00203117	MODIFIER	intergenic_region	ARC-ENSBTAG00000026340
15	65278877	rs41775116	7.47775e-09	0.399491	MODIFIER	intergenic_region	EHF-APIP
15	65290324	rs41775112	7.67658e-08	0.0431949	MODIFIER	intergenic_region	EHF-APIP
15	65299022	rs41775109	6.1961e-08	0.0527827	MODIFIER	intergenic_region	EHF-APIP
15	65312559	rs41775103	4.23933e-08	0.0760761	MODIFIER	intergenic_region	EHF-APIP
15	65318093	rs41775100	1.61724e-07	0.0207633	MODIFIER	intergenic_region	EHF-APIP
15	65320484	rs379681744	1.01855e-07	0.0324825	MODIFIER	intergenic_region	EHF-APIP
15	65320533	rs208520134	1.05025e-07	0.0315323	MODIFIER	intergenic_region	EHF-APIP
15	65324226	rs109043307	3.23033e-08	0.0962191	MODIFIER	intergenic_region	EHF-APIP
15	65325930	rs110802655	2.59224e-08	0.11921	MODIFIER	intergenic_region	EHF-APIP
15	65326112	rs110136112	5.06874e-08	0.0630207	MODIFIER	intergenic_region	EHF-APIP
15	65333701	rs384056489	1.1874e-07	0.0281	MODIFIER	intergenic_region	EHF-APIP
15	73957090	rs42364314	1.79249e-10	0.126489	MODIFIER	downstream_gene_variant	HSD17B12
15	73957090	rs42364314	1.79249e-10	0.126489	MODIFIER	3_prime_UTR_variant	HSD17B12
15	73957222	rs42364315	1.71909e-10	0.131759	MODIFIER	3_prime_UTR_variant	HSD17B12
15	73957222	rs42364315	1.71909e-10	0.131759	MODIFIER	downstream_gene_variant	HSD17B12
15	73957271		8.98323e-10	0.0272276	MODIFIER	downstream_gene_variant	HSD17B12
15	73957271		8.98323e-10	0.0272276	MODIFIER	3_prime_UTR_variant	HSD17B12
15	73957297	rs42364317	1.43728e-10	0.156972	MODIFIER	3_prime_UTR_variant	HSD17B12
15	73957297	rs42364317	1.43728e-10	0.156972	MODIFIER	downstream_gene_variant	HSD17B12
15	73957308		9.48648e-10	0.0258172	MODIFIER	downstream_gene_variant	HSD17B12
15	73957308		9.48648e-10	0.0258172	MODIFIER	3_prime_UTR_variant	HSD17B12
15	73957731	rs42364319	1.58203e-10	0.142908	MODIFIER	3_prime_UTR_variant	HSD17B12
15	73957731	rs42364319	1.58203e-10	0.142908	MODIFIER	downstream_gene_variant	HSD17B12
15	73958148	rs385093888	2.39178e-10	0.0954201	MODIFIER	downstream_gene_variant	HSD17B12
15	73958148	rs385093888	2.39178e-10	0.0954201	MODIFIER	3_prime_UTR_variant	HSD17B12
15	73958149		2.39178e-10	0.0954201
15	73958405		2.57467e-10	0.0887935	MODIFIER	downstream_gene_variant	HSD17B12
15	73958405		2.57467e-10	0.0887935	MODIFIER	3_prime_UTR_variant	HSD17B12
15	73958744	rs42364321	2.92288e-10	0.0774746	MODIFIER	downstream_gene_variant	HSD17B12
15	73958744	rs42364321	2.92288e-10	0.0774746	MODIFIER	intergenic_region	HSD17B12-ALKBH3
19	50209799	rs461131906	0.0270852	0.00359778	MODIFIER	intergenic_region	ENSBTAG00000053776-bta-mir-2345
19	50209799	rs461131906	0.0270852	0.00359778	MODIFIER	downstream_gene_variant	bta-mir-2345
19	50209799	rs461131906	0.0270852	0.00359778	MODIFIER	downstream_gene_variant	ENSBTAG00000053776
19	50211576	rs449646045	0.00229243	0.0275177	MODIFIER	downstream_gene_variant	bta-mir-2345
19	50211576	rs449646045	0.00229243	0.0275177	MODIFIER	intergenic_region	ENSBTAG00000053776-bta-mir-2345
19	50211576	rs449646045	0.00229243	0.0275177	MODIFIER	downstream_gene_variant	ENSBTAG00000053776
19	50211613	rs383054548	0.00480447	0.0132029	MODIFIER	downstream_gene_variant	bta-mir-2345
19	50211613	rs383054548	0.00480447	0.0132029	MODIFIER	downstream_gene_variant	ENSBTAG00000053776
19	50211613	rs383054548	0.00480447	0.0132029	MODIFIER	intergenic_region	ENSBTAG00000053776-bta-mir-2345
19	50211628	rs464598895	0.00804693	0.00946564	MODIFIER	intergenic_region	ENSBTAG00000053776-bta-mir-2345
19	50211628	rs464598895	0.00804693	0.00946564	MODIFIER	downstream_gene_variant	ENSBTAG00000053776
19	50211628	rs464598895	0.00804693	0.00946564	MODIFIER	downstream_gene_variant	bta-mir-2345
19	50216801	rs381709379	0.0275316	0.00364438	MODIFIER	intergenic_region	bta-mir-2345-ENSBTAG00000039765
19	50216801	rs381709379	0.0275316	0.00364438	MODIFIER	upstream_gene_variant	bta-mir-2345
19	50217265	rs382365128	0.0275464	0.00364476	MODIFIER	intergenic_region	bta-mir-2345-ENSBTAG00000039765
19	50323084		0.022129	0.00365121	MODIFIER	intron_variant	SECTM1A
19	50348189		0.00307206	0.020543	MODIFIER	intergenic_region	SECTM1-ENSBTAG00000024934
19	50348189		0.00307206	0.020543	MODIFIER	upstream_gene_variant	SECTM1
19	50349659	rs381888644	0.0253418	0.00324856	MODIFIER	upstream_gene_variant	SECTM1
19	50349659	rs381888644	0.0253418	0.00324856	MODIFIER	intergenic_region	SECTM1-ENSBTAG00000024934
19	50350709	rs378148438	0.0105059	0.00731669	MODIFIER	intergenic_region	SECTM1-ENSBTAG00000024934
19	50350711	rs378775276	0.0105059	0.00731669	MODIFIER	intergenic_region	SECTM1-ENSBTAG00000024934
19	50365703	rs446468817	0.0240386	0.00336927	MODIFIER	intergenic_region	SECTM1-ENSBTAG00000024934
19	50376010	rs43115968	0.0198204	0.00402692	MODIFIER	intergenic_region	ENSBTAG00000024934-ENSBTAG00000052537
19	50376010	rs43115968	0.0198204	0.00402692	MODIFIER	upstream_gene_variant	ENSBTAG00000024934
19	50376020		0.0204496	0.00393992	MODIFIER	upstream_gene_variant	ENSBTAG00000024934
19	50376020		0.0204496	0.00393992	MODIFIER	intergenic_region	ENSBTAG00000024934-ENSBTAG00000052537
19	50376022	rs723899411	0.0119593	0.00660393	MODIFIER	upstream_gene_variant	ENSBTAG00000024934
19	50376022	rs723899411	0.0119593	0.00660393	MODIFIER	intergenic_region	ENSBTAG00000024934-ENSBTAG00000052537
19	50376024		0.0120447	0.00656037	MODIFIER	intergenic_region	ENSBTAG00000024934-ENSBTAG00000052537
19	50376024		0.0120447	0.00656037
19	50376024		0.0120447	0.00656037	MODIFIER	upstream_gene_variant	ENSBTAG00000024934
19	50376026	rs434092126	0.0155848	0.00499423	MODIFIER	upstream_gene_variant	ENSBTAG00000024934
19	50376026	rs434092126	0.0155848	0.00499423	MODIFIER	intergenic_region	ENSBTAG00000024934-ENSBTAG00000052537
19	50377489	rs723225258	0.0172448	0.00450934	MODIFIER	upstream_gene_variant	ENSBTAG00000024934
19	50377489	rs723225258	0.0172448	0.00450934	MODIFIER	intergenic_region	ENSBTAG00000024934-ENSBTAG00000052537
19	50377492	rs716077253	0.0140922	0.00539946	MODIFIER	upstream_gene_variant	ENSBTAG00000024934
19	50377492	rs716077253	0.0140922	0.00539946	MODIFIER	intergenic_region	ENSBTAG00000024934-ENSBTAG00000052537
19	50377493	rs448427762	0.0141563	0.00537749	MODIFIER	upstream_gene_variant	ENSBTAG00000024934
19	50377493	rs448427762	0.0141563	0.00537749	MODIFIER	intergenic_region	ENSBTAG00000024934-ENSBTAG00000052537
19	50377509	rs462034747	0.0211616	0.00378487	MODIFIER	intergenic_region	ENSBTAG00000024934-ENSBTAG00000052537
19	50377509	rs462034747	0.0211616	0.00378487	MODIFIER	upstream_gene_variant	ENSBTAG00000024934
19	50379094	rs478295429	0.0191423	0.00413047	MODIFIER	intergenic_region	ENSBTAG00000024934-ENSBTAG00000052537
19	50379376	rs445568694	0.0170516	0.00456991	MODIFIER	intergenic_region	ENSBTAG00000024934-ENSBTAG00000052537
19	50380515	rs723840982	0.0170283	0.00443064	MODIFIER	intergenic_region	ENSBTAG00000024934-ENSBTAG00000052537
19	50381009		0.00549914	0.0101425	MODIFIER	intergenic_region	ENSBTAG00000024934-ENSBTAG00000052537
19	50385364	rs440123977	0.0179333	0.00437356	MODIFIER	intergenic_region	ENSBTAG00000024934-ENSBTAG00000052537
19	50385458	rs462185255	0.00959562	0.00756495	MODIFIER	intergenic_region	ENSBTAG00000024934-ENSBTAG00000052537
19	50386086	rs381503742	0.0175827	0.0044282	MODIFIER	intergenic_region	ENSBTAG00000024934-ENSBTAG00000052537
19	50386495	rs43205847	0.0125996	0.00593149	MODIFIER	intergenic_region	ENSBTAG00000024934-ENSBTAG00000052537
19	50387288	rs800407731	0.0247174	0.00339451	MODIFIER	intergenic_region	ENSBTAG00000024934-ENSBTAG00000052537
19	50387374	rs721475919	0.0168491	0.00461563	MODIFIER	intergenic_region	ENSBTAG00000024934-ENSBTAG00000052537
19	50389272	rs457312849	0.00382918	0.0168654	MODIFIER	intergenic_region	ENSBTAG00000024934-ENSBTAG00000052537
19	50389302	rs133293618	0.0144757	0.00528538	MODIFIER	intergenic_region	ENSBTAG00000024934-ENSBTAG00000052537
19	50389352	rs438979667	0.0170754	0.00456707	MODIFIER	intergenic_region	ENSBTAG00000024934-ENSBTAG00000052537
19	50389459	rs434681252	0.0178417	0.00439443	MODIFIER	intergenic_region	ENSBTAG00000024934-ENSBTAG00000052537
19	50389750	rs467800223	0.0168034	0.00463216	MODIFIER	intergenic_region	ENSBTAG00000024934-ENSBTAG00000052537
19	50389826	rs444605249	0.0142905	0.0053401	MODIFIER	intergenic_region	ENSBTAG00000024934-ENSBTAG00000052537
19	50389868	rs459412414	0.0188672	0.00418924	MODIFIER	intergenic_region	ENSBTAG00000024934-ENSBTAG00000052537
19	50390878		0.0164009	0.00472858	MODIFIER	intergenic_region	ENSBTAG00000024934-ENSBTAG00000052537
19	50390949		0.00689621	0.010616	MODIFIER	intergenic_region	ENSBTAG00000024934-ENSBTAG00000052537
19	50391331	rs454446104	0.0111489	0.00678035	MODIFIER	intergenic_region	ENSBTAG00000024934-ENSBTAG00000052537
19	50391362		0.0122587	0.00623514	MODIFIER	intergenic_region	ENSBTAG00000024934-ENSBTAG00000052537
19	50391449		0.00443999	0.0140564	MODIFIER	intergenic_region	ENSBTAG00000024934-ENSBTAG00000052537
19	50391450		0.00443999	0.0140564	MODIFIER	intergenic_region	ENSBTAG00000024934-ENSBTAG00000052537
19	50392403		0.0154712	0.00496645	MODIFIER	intergenic_region	ENSBTAG00000024934-ENSBTAG00000052537
19	50392547	rs447430451	0.0163476	0.00474134	MODIFIER	intergenic_region	ENSBTAG00000024934-ENSBTAG00000052537
19	50392548		0.0163476	0.00474134
19	50392716	rs451726461	0.0169183	0.00459952	MODIFIER	intergenic_region	ENSBTAG00000024934-ENSBTAG00000052537
19	50392751	rs443634462	0.0193366	0.0040916	MODIFIER	intergenic_region	ENSBTAG00000024934-ENSBTAG00000052537
19	50393090		0.0165368	0.00469303	MODIFIER	intergenic_region	ENSBTAG00000024934-ENSBTAG00000052537
19	50393170		0.0135512	0.00559762	MODIFIER	intergenic_region	ENSBTAG00000024934-ENSBTAG00000052537
19	50393185		0.0137857	0.00551313	MODIFIER	intergenic_region	ENSBTAG00000024934-ENSBTAG00000052537
19	50393819		0.00974215	0.00762574	MODIFIER	intergenic_region	ENSBTAG00000024934-ENSBTAG00000052537
19	50393871		0.012438	0.00604757	MODIFIER	intergenic_region	ENSBTAG00000024934-ENSBTAG00000052537
19	50394149		0.0147734	0.00518346	MODIFIER	intergenic_region	ENSBTAG00000024934-ENSBTAG00000052537
19	50394331	rs723953360	0.016213	0.00477606	MODIFIER	intergenic_region	ENSBTAG00000024934-ENSBTAG00000052537
19	50394419	rs380036617	0.0132721	0.00569809	MODIFIER	intergenic_region	ENSBTAG00000024934-ENSBTAG00000052537
19	50394442	rs720199808	0.0161909	0.00478143	MODIFIER	intergenic_region	ENSBTAG00000024934-ENSBTAG00000052537
19	50394534	rs378431103	0.01314	0.0057401	MODIFIER	intergenic_region	ENSBTAG00000024934-ENSBTAG00000052537
19	50394638	rs474158348	0.0072137	0.00986849	MODIFIER	intergenic_region	ENSBTAG00000024934-ENSBTAG00000052537
19	50395028		0.00488203	0.0129633	MODIFIER	intergenic_region	ENSBTAG00000024934-ENSBTAG00000052537
19	50395088		0.00633077	0.0103334	MODIFIER	intergenic_region	ENSBTAG00000024934-ENSBTAG00000052537
19	50395215		0.00919961	0.00791446	MODIFIER	intergenic_region	ENSBTAG00000024934-ENSBTAG00000052537
19	50395381		0.016673	0.00463484	MODIFIER	intergenic_region	ENSBTAG00000024934-ENSBTAG00000052537
19	50395418		0.00601545	0.0117273	MODIFIER	intergenic_region	ENSBTAG00000024934-ENSBTAG00000052537
19	50398307		0.0106726	0.00690166	MODIFIER	intergenic_region	ENSBTAG00000024934-ENSBTAG00000052537
19	50402434		0.00706057	0.00965074	MODIFIER	downstream_gene_variant	ENSBTAG00000052537
19	50402434		0.00706057	0.00965074	MODIFIER	downstream_gene_variant	bta-mir-2345
19	50402434		0.00706057	0.00965074	MODIFIER	intergenic_region	ENSBTAG00000024934-ENSBTAG00000052537
19	50408484		0.00780504	0.00919233	MODIFIER	upstream_gene_variant	bta-mir-2345
19	50408484		0.00780504	0.00919233	MODIFIER	intron_variant	ENSBTAG00000052537
19	50410240		0.00761683	0.00939033	MODIFIER	intergenic_region	ENSBTAG00000052537-ENSBTAG00000050786
19	50410240		0.00761683	0.00939033	MODIFIER	upstream_gene_variant	ENSBTAG00000052537
19	50410240		0.00761683	0.00939033	MODIFIER	upstream_gene_variant	bta-mir-2345
19	50410242		0.00761683	0.00939033	MODIFIER	intergenic_region	ENSBTAG00000052537-ENSBTAG00000050786
19	50410242		0.00761683	0.00939033	MODIFIER	upstream_gene_variant	bta-mir-2345
19	50410242		0.00761683	0.00939033	MODIFIER	upstream_gene_variant	ENSBTAG00000052537
19	50414984		0.00622098	0.0112275	MODIFIER	intergenic_region	ENSBTAG00000052537-ENSBTAG00000050786
19	50415095		0.00864559	0.00836519	MODIFIER	intergenic_region	ENSBTAG00000052537-ENSBTAG00000050786
19	50415194		0.0053691	0.0131048	MODIFIER	intergenic_region	ENSBTAG00000052537-ENSBTAG00000050786
19	50416301		0.00598957	0.0116258	MODIFIER	intergenic_region	ENSBTAG00000052537-ENSBTAG00000050786
19	50419240		0.016875	0.00461258	MODIFIER	intergenic_region	ENSBTAG00000052537-ENSBTAG00000050786
19	50421933		0.00340838	0.0185013	MODIFIER	intergenic_region	ENSBTAG00000052537-ENSBTAG00000050786
19	50421936		0.00497204	0.0131661	MODIFIER	intergenic_region	ENSBTAG00000052537-ENSBTAG00000050786
19	50422631		0.0125016	0.0055425	MODIFIER	intergenic_region	ENSBTAG00000052537-ENSBTAG00000050786
19	50432285	rs443825275	0.0200182	0.00351825	MODIFIER	intergenic_region	ENSBTAG00000052537-ENSBTAG00000050786
19	50522253	rs208220866	0.00768121	0.0103327	MODIFIER	intron_variant	ENSBTAG00000050786
19	50522254	rs209356826	0.00768121	0.0103327	MODIFIER	intron_variant	ENSBTAG00000050786
19	50523706	rs455225738	0.00755105	0.0104921	MODIFIER	intron_variant	ENSBTAG00000050786
19	50523706	rs455225738	0.00755105	0.0104921	MODIFIER	upstream_gene_variant	ENSBTAG00000050786
19	50604185	rs210184532	0.00951282	0.00913893	MODIFIER	intron_variant	CSNK1D
19	50604430	rs210132600	0.00951282	0.00913893	MODIFIER	intron_variant	CSNK1D
19	50638058	rs210427523	0.0182127	0.00514945	LOW	synonymous_variant	SLC16A3
19	50660380	rs208251532	0.012839	0.0069927	MODIFIER	intergenic_region	ENSBTAG00000054275-CCDC57
19	50660380	rs208251532	0.012839	0.0069927	MODIFIER	upstream_gene_variant	CCDC57
19	50695207		5.2404e-07	0.0349537	MODIFIER	intron_variant	CCDC57
19	50695215		5.63486e-07	0.0325865	MODIFIER	intron_variant	CCDC57
19	50696161	rs41921225	6.9287e-07	0.0267064	MODIFIER	intron_variant	CCDC57
19	50696545	rs109936220	6.9287e-07	0.0267064	MODIFIER	intron_variant	CCDC57
19	50697546	rs41921226	1.24932e-06	0.0151566	MODIFIER	intron_variant	CCDC57
19	50697929	rs41921227	6.25366e-07	0.0295132	MODIFIER	intron_variant	CCDC57
19	50698782	rs41921228	1.17867e-06	0.0160451	MODIFIER	intron_variant	CCDC57
19	50698797	rs41921229	1.17867e-06	0.0160451	MODIFIER	intron_variant	CCDC57
19	50698916	rs41921230	1.12771e-06	0.0167458	MODIFIER	intron_variant	CCDC57
19	50699155	rs41922131	1.12771e-06	0.0167458	MODIFIER	intron_variant	CCDC57
19	50699325	rs41922133	1.27934e-06	0.0148313	MODIFIER	intron_variant	CCDC57
19	50700031	rs135377429	0.00462824	0.0172262	MODIFIER	intron_variant	CCDC57
19	50701151	rs109354384	1.12771e-06	0.0167458	MODIFIER	intron_variant	CCDC57
19	50701293	rs41922134	1.12771e-06	0.0167458	MODIFIER	intron_variant	CCDC57
19	50702316	rs41922135	1.12771e-06	0.0167458	MODIFIER	intron_variant	CCDC57
19	50702363	rs41922136	1.12771e-06	0.0167458	MODIFIER	intron_variant	CCDC57
19	50702676		1.32262e-06	0.0143458	MODIFIER	intron_variant	CCDC57
19	50702881	rs41922138	1.12771e-06	0.0167458	MODIFIER	intron_variant	CCDC57
19	50703436	rs108973837	1.12771e-06	0.0167458	MODIFIER	intron_variant	CCDC57
19	50704213	rs41636874	1.14322e-06	0.0165277	MODIFIER	intron_variant	CCDC57
19	50704457	rs41922139	1.03428e-06	0.0181962	MODIFIER	intron_variant	CCDC57
19	50705283		1.12771e-06	0.0167458	MODIFIER	intron_variant	CCDC57
19	50705362	rs41922141	1.12771e-06	0.0167458	MODIFIER	intron_variant	CCDC57
19	50705700	rs41922142	1.1022e-06	0.0171155	MODIFIER	intron_variant	CCDC57
19	50705802	rs41922143	1.20389e-06	0.0157265	MODIFIER	intron_variant	CCDC57
19	50705900	rs41922145	1.42067e-06	0.0133915	MODIFIER	intron_variant	CCDC57
19	50707609	rs136844922	1.20389e-06	0.0157265	MODIFIER	intron_variant	CCDC57
19	50708553	rs41921152	1.06923e-06	0.0176216	MODIFIER	intron_variant	CCDC57
19	50708952	rs41921153	1.14508e-06	0.0165011	MODIFIER	intron_variant	CCDC57
19	50708973	rs41921154	1.14508e-06	0.0165011	MODIFIER	intron_variant	CCDC57
19	50709786	rs41921155	1.14508e-06	0.0165011	MODIFIER	intron_variant	CCDC57
19	50710165	rs41921156	1.14508e-06	0.0165011	MODIFIER	intron_variant	CCDC57
19	50710601	rs41921157	1.14508e-06	0.0165011	MODIFIER	intron_variant	CCDC57
19	50710923	rs41921158	1.09663e-06	0.0171976	MODIFIER	intron_variant	CCDC57
19	50711021	rs41921159	1.14508e-06	0.0165011	MODIFIER	intron_variant	CCDC57
19	50711085	rs41921160	1.14508e-06	0.0165011	MODERATE	missense_variant	CCDC57
19	50711123	rs41921161	1.24189e-06	0.0150589	MODERATE	missense_variant	CCDC57
19	50711274	rs41921162	1.14336e-06	0.0165214	MODIFIER	intron_variant	CCDC57
19	50712302	rs41921164	1.14508e-06	0.0165011	MODIFIER	intron_variant	CCDC57
19	50712361	rs135434405	1.01379e-06	0.0185506	MODIFIER	intron_variant	CCDC57
19	50712958	rs109042366	1.14508e-06	0.0165011	MODIFIER	intron_variant	CCDC57
19	50714204	rs41921166	1.14508e-06	0.0165011	MODIFIER	intron_variant	CCDC57
19	50714667	rs41921168	1.14508e-06	0.0165011	MODIFIER	intron_variant	CCDC57
19	50714933	rs41921169	1.12416e-06	0.0167973	MODIFIER	intron_variant	CCDC57
19	50715174	rs41921170	1.14508e-06	0.0165011	MODIFIER	intron_variant	CCDC57
19	50716477	rs41921171	1.14508e-06	0.0165011	MODIFIER	intron_variant	CCDC57
19	50716641	rs41921172	7.725e-07	0.0240471	MODIFIER	intron_variant	CCDC57
19	50717142	rs41921174	1.27532e-06	0.0148665	MODIFIER	intron_variant	CCDC57
19	50717376		1.08904e-06	0.0172924	MODIFIER	intron_variant	CCDC57
19	50718075	rs41921177	1.15803e-06	0.0163234	MODIFIER	intron_variant	CCDC57
19	50718192	rs41921178	1.0106e-06	0.0186036	MODIFIER	intron_variant	CCDC57
19	50718214	rs41921179	1.0106e-06	0.0186036	MODIFIER	intron_variant	CCDC57
19	50718488	rs41921180	1.22512e-06	0.0154623	MODIFIER	intron_variant	CCDC57
19	50718666	rs41921181	1.38966e-06	0.0136883	MODIFIER	intron_variant	CCDC57
19	50718717	rs136995961	0.00360444	0.0216274	MODIFIER	intron_variant	CCDC57
19	50719689	rs382822995	0.00419042	0.0188635	MODIFIER	intron_variant	CCDC57
19	50721082	rs134213494	0.00201765	0.0367101	MODIFIER	intron_variant	CCDC57
19	50721397	rs135203118	1.16082e-06	0.0162863	MODIFIER	intron_variant	CCDC57
19	50734095		0.00309835	0.0171803	MODIFIER	intron_variant	CCDC57
19	50734428	rs210011361	0.0110289	0.00791259	MODIFIER	intron_variant	CCDC57
19	50738357	rs136902713	0.00605925	0.0127243	MODIFIER	intron_variant	CCDC57
19	50740841	rs135090927	0.00488367	0.0154778	MODIFIER	intron_variant	CCDC57
19	50758957	rs210269014	0.00424569	0.0185345	MODIFIER	intron_variant	CCDC57
19	50763801	rs137787102	0.00337053	0.0213893	MODIFIER	intron_variant	CCDC57
19	50765015	rs135860613	0.00710727	0.0109443	MODIFIER	intron_variant	CCDC57
19	50772019	rs208289132	0.00661019	0.0120417	MODIFIER	intron_variant	CCDC57
19	50772019	rs208289132	0.00661019	0.0120417	MODIFIER	upstream_gene_variant	FASN
19	50772560	rs109016955	0.00419196	0.0187103	MODIFIER	upstream_gene_variant	FASN
19	50772560	rs109016955	0.00419196	0.0187103	LOW	synonymous_variant	CCDC57
19	50773265	rs438262346	0.00706454	0.0116771	MODIFIER	upstream_gene_variant	FASN
19	50773265	rs438262346	0.00706454	0.0116771	MODIFIER	3_prime_UTR_variant	CCDC57
19	50775172	rs136067046	0.00395055	0.019725	MODIFIER	upstream_gene_variant	FASN
19	50775172	rs136067046	0.00395055	0.019725	MODIFIER	intergenic_region	CCDC57-FASN
19	50775172	rs136067046	0.00395055	0.019725	MODIFIER	downstream_gene_variant	CCDC57
19	50777669	rs110674576	0.00454605	0.0173836	MODIFIER	downstream_gene_variant	CCDC57
19	50777669	rs110674576	0.00454605	0.0173836	MODIFIER	intron_variant	FASN
19	50778060	rs137372738	0.00380059	0.0204446	MODIFIER	intron_variant	FASN
19	50778060	rs137372738	0.00380059	0.0204446	MODIFIER	downstream_gene_variant	CCDC57
19	50779512	rs137117849	0.00997377	0.00808159	MODIFIER	intron_variant	FASN
19	50779907	rs110687534	0.0156729	0.00577946	MODIFIER	intron_variant	FASN
26	21270336	rs41255689	4.85936e-08	0.0291373	MODIFIER	intron_variant	SCD
26	21270739	rs41255690	4.49271e-08	0.0314419	MODIFIER	intron_variant	SCD
26	21271111	rs132709487	4.49271e-08	0.0314419	MODIFIER	intron_variant	SCD
26	21271263	rs378548458	3.62213e-08	0.0387727	MODIFIER	intron_variant	SCD
26	21271392	rs211294052	4.27736e-08	0.0329778	MODIFIER	intron_variant	SCD
26	21271645	rs380628677	4.09033e-08	0.0344402	MODIFIER	intron_variant	SCD
26	21271725	rs378000803	4.49271e-08	0.0314419	MODIFIER	intron_variant	SCD
26	21272246	rs41255691	5.55206e-08	0.025637	LOW	synonymous_variant	SCD
26	21272306	rs41255692	7.59808e-08	0.0189207	LOW	synonymous_variant	SCD
26	21272422	rs41255693	6.19201e-08	0.0230618	MODERATE	missense_variant&splice_region_variant	SCD
26	21272529	rs383175036	6.19201e-08	0.0230618	MODIFIER	intron_variant	SCD
26	21272984	rs210819402	4.76433e-08	0.0297032	MODIFIER	intron_variant	SCD
26	21273073	rs211681261	4.45251e-08	0.0317166	MODIFIER	intron_variant	SCD
26	21273176		3.67018e-08	0.0382752	MODIFIER	intron_variant	SCD
26	21273403	rs209591043	4.11903e-08	0.0342046	MODIFIER	intron_variant	SCD
26	21273598	rs134390899	4.49271e-08	0.0314419	MODIFIER	intron_variant	SCD
26	21273692	rs208058585	3.93946e-08	0.0357133	MODIFIER	intron_variant	SCD
26	21274425	rs384532210	4.79387e-08	0.0295256	MODIFIER	intron_variant	SCD
26	21275001	rs211483324	4.74944e-08	0.0297961	MODIFIER	intron_variant	SCD
26	21275659	rs41255694	4.45373e-08	0.0317177	MODIFIER	3_prime_UTR_variant	SCD
26	21275732	rs41255695	4.25117e-08	0.0331749	MODIFIER	3_prime_UTR_variant	SCD
26	21276141	rs41255697	4.49147e-08	0.0314528	MODIFIER	3_prime_UTR_variant	SCD
26	21276672	rs41255698	3.65709e-08	0.0383894	MODIFIER	3_prime_UTR_variant	SCD
26	21277195	rs41255701	5.63534e-08	0.0252514	MODIFIER	3_prime_UTR_variant	SCD
26	21277296	rs41255702	4.8477e-08	0.0292196	MODIFIER	3_prime_UTR_variant	SCD
26	21277378	rs41255703	5.63534e-08	0.0252514	MODIFIER	3_prime_UTR_variant	SCD
26	21277585	rs41255704	9.07756e-08	0.0158711	MODIFIER	3_prime_UTR_variant	SCD
26	21278621	rs41255705	5.94351e-08	0.0239823	MODIFIER	3_prime_UTR_variant	SCD
26	21278969	rs209119062	5.51501e-08	0.025786	MODIFIER	3_prime_UTR_variant	SCD
26	21279119	rs381655271	5.45292e-08	0.0260711	MODIFIER	3_prime_UTR_variant	SCD
26	21284644	rs380818112	6.32683e-08	0.0225582	MODIFIER	intergenic_region	SCD-bta-mir-12016
26	21284652	rs475714151	6.34354e-08	0.0224995	MODIFIER	intergenic_region	SCD-bta-mir-12016
26	21287713	rs110818690	5.96029e-08	0.0239001	MODIFIER	intergenic_region	SCD-bta-mir-12016
27	41256773		0.00563992	1	MODIFIER	intergenic_region	ENSBTAG00000024530-THRB
27	41383591	rs137819691	2.02707e-05	0.0973189	MODIFIER	intergenic_region	ENSBTAG00000024530-THRB
27	41388250	rs383114846	2.12719e-05	0.0879252	MODIFIER	intergenic_region	ENSBTAG00000024530-THRB
27	41388251	rs385575388	2.12719e-05	0.0879252	MODIFIER	intergenic_region	ENSBTAG00000024530-THRB
27	41391206	rs211056820	9.15809e-05	0.0251788	MODIFIER	intergenic_region	ENSBTAG00000024530-THRB
27	41392181	rs208911085	6.79822e-05	0.0333773	MODIFIER	intergenic_region	ENSBTAG00000024530-THRB
27	41393733	rs109398265	8.48256e-05	0.0270717	MODIFIER	intergenic_region	ENSBTAG00000024530-THRB
27	41394173	rs109068627	5.82759e-05	0.0386336	MODIFIER	intergenic_region	ENSBTAG00000024530-THRB
27	41395101	rs208948954	7.53311e-05	0.0302861	MODIFIER	intergenic_region	ENSBTAG00000024530-THRB
27	41398069	rs110260079	8.48827e-05	0.0270407	MODIFIER	intergenic_region	ENSBTAG00000024530-THRB
27	41403593	rs109747060	3.98419e-05	0.0549074	MODIFIER	intergenic_region	ENSBTAG00000024530-THRB
27	41404656	rs207681942	3.9994e-05	0.0547282	MODIFIER	intergenic_region	ENSBTAG00000024530-THRB
27	41405450	rs42129584	4.85348e-05	0.0455429	MODIFIER	intergenic_region	ENSBTAG00000024530-THRB
27	41405916	rs42129585	2.59665e-05	0.082522	MODIFIER	intergenic_region	ENSBTAG00000024530-THRB
27	41406277	rs42129586	4.61034e-05	0.0478099	MODIFIER	intergenic_region	ENSBTAG00000024530-THRB
27	41407080		0.00014335	0.0147519	MODIFIER	intergenic_region	ENSBTAG00000024530-THRB
27	41407407		2.13558e-05	0.099595	MODIFIER	intergenic_region	ENSBTAG00000024530-THRB
27	41407410	rs42129589	2.13558e-05	0.099595	MODIFIER	intergenic_region	ENSBTAG00000024530-THRB
28	34583251	rs42144935	2.61669e-07	0.213209	MODIFIER	intergenic_region	ENSBTAG00000051468-ENSBTAG00000053285
28	34587314	rs42144944	1.22599e-05	0.0054181	MODIFIER	intergenic_region	ENSBTAG00000051468-ENSBTAG00000053285
28	34587732	rs42144945	1.302e-05	0.00511564	MODIFIER	intergenic_region	ENSBTAG00000051468-ENSBTAG00000053285
28	34587837	rs42144946	1.22599e-05	0.0054181	MODIFIER	intergenic_region	ENSBTAG00000051468-ENSBTAG00000053285
28	34587884	rs42144947	1.22599e-05	0.0054181	MODIFIER	intergenic_region	ENSBTAG00000051468-ENSBTAG00000053285
28	34588207	rs42144951	1.19956e-05	0.00553199	MODIFIER	intergenic_region	ENSBTAG00000051468-ENSBTAG00000053285
28	34588314	rs730704259	1.0719e-05	0.00615408	MODIFIER	intergenic_region	ENSBTAG00000051468-ENSBTAG00000053285
28	34588433	rs42144952	1.15674e-05	0.00572725	MODIFIER	intergenic_region	ENSBTAG00000051468-ENSBTAG00000053285
28	34588503	rs42144953	1.13011e-05	0.00585607	MODIFIER	intergenic_region	ENSBTAG00000051468-ENSBTAG00000053285
28	34588515	rs42144955	1.13011e-05	0.00585607	MODIFIER	intergenic_region	ENSBTAG00000051468-ENSBTAG00000053285
28	34588573	rs42144956	1.22599e-05	0.0054181	MODIFIER	intergenic_region	ENSBTAG00000051468-ENSBTAG00000053285
28	34588585	rs137584564	1.22599e-05	0.0054181	MODIFIER	intergenic_region	ENSBTAG00000051468-ENSBTAG00000053285
28	34588612	rs42144957	1.22599e-05	0.0054181	MODIFIER	intergenic_region	ENSBTAG00000051468-ENSBTAG00000053285
28	34588716	rs42144958	1.22599e-05	0.0054181	MODIFIER	intergenic_region	ENSBTAG00000051468-ENSBTAG00000053285
28	34588776	rs42144959	1.22599e-05	0.0054181	MODIFIER	intergenic_region	ENSBTAG00000051468-ENSBTAG00000053285
28	34588812		1.29403e-05	0.00514528	MODIFIER	intergenic_region	ENSBTAG00000051468-ENSBTAG00000053285
28	34588814		1.29403e-05	0.00514528	MODIFIER	intergenic_region	ENSBTAG00000051468-ENSBTAG00000053285
28	34588823	rs136134930	1.22599e-05	0.0054181	MODIFIER	intergenic_region	ENSBTAG00000051468-ENSBTAG00000053285
28	34588827	rs110769297	1.22599e-05	0.0054181	MODIFIER	intergenic_region	ENSBTAG00000051468-ENSBTAG00000053285
28	34588906		1.31353e-05	0.00507253	MODIFIER	intergenic_region	ENSBTAG00000051468-ENSBTAG00000053285
28	34588978		7.46568e-06	0.00870305	MODIFIER	upstream_gene_variant	ENSBTAG00000053285
28	34588978		7.46568e-06	0.00870305	MODIFIER	intergenic_region	ENSBTAG00000051468-ENSBTAG00000053285
28	34589010		7.46568e-06	0.00870305
28	34589011		7.46568e-06	0.00870305
28	34589016		7.46568e-06	0.00870305
28	34589023		7.46568e-06	0.00870305
28	34589062		1.27842e-05	0.00520533	MODIFIER	upstream_gene_variant	ENSBTAG00000053285
28	34589062		1.27842e-05	0.00520533	MODIFIER	intergenic_region	ENSBTAG00000051468-ENSBTAG00000053285
28	34589099		1.19954e-05	0.00553181	MODIFIER	intergenic_region	ENSBTAG00000051468-ENSBTAG00000053285
28	34589099		1.19954e-05	0.00553181	MODIFIER	upstream_gene_variant	ENSBTAG00000053285
28	34589123		1.30781e-05	0.00509397	MODIFIER	intergenic_region	ENSBTAG00000051468-ENSBTAG00000053285
28	34589123		1.30781e-05	0.00509397	MODIFIER	upstream_gene_variant	ENSBTAG00000053285
28	34589193	rs42144962	1.22599e-05	0.0054181	MODIFIER	intergenic_region	ENSBTAG00000051468-ENSBTAG00000053285
28	34589193	rs42144962	1.22599e-05	0.0054181	MODIFIER	upstream_gene_variant	ENSBTAG00000053285
28	34589207	rs42144963	1.22599e-05	0.0054181	MODIFIER	upstream_gene_variant	ENSBTAG00000053285
28	34589207	rs42144963	1.22599e-05	0.0054181	MODIFIER	intergenic_region	ENSBTAG00000051468-ENSBTAG00000053285
28	34589228	rs42144964	1.26221e-05	0.00526936	MODIFIER	upstream_gene_variant	ENSBTAG00000053285
28	34589228	rs42144964	1.26221e-05	0.00526936	MODIFIER	intergenic_region	ENSBTAG00000051468-ENSBTAG00000053285
28	34589229	rs42144965	1.26221e-05	0.00526936	MODIFIER	intergenic_region	ENSBTAG00000051468-ENSBTAG00000053285
28	34589229	rs42144965	1.26221e-05	0.00526936	MODIFIER	upstream_gene_variant	ENSBTAG00000053285
28	34589278	rs42144967	1.22762e-05	0.00541119	MODIFIER	intergenic_region	ENSBTAG00000051468-ENSBTAG00000053285
28	34589278	rs42144967	1.22762e-05	0.00541119	MODIFIER	upstream_gene_variant	ENSBTAG00000053285
28	34589290	rs42144968	1.23758e-05	0.00536919	MODIFIER	intergenic_region	ENSBTAG00000051468-ENSBTAG00000053285
28	34589290	rs42144968	1.23758e-05	0.00536919	MODIFIER	upstream_gene_variant	ENSBTAG00000053285
28	34589305	rs42144969	1.23758e-05	0.00536919	MODIFIER	intergenic_region	ENSBTAG00000051468-ENSBTAG00000053285
28	34589305	rs42144969	1.23758e-05	0.00536919	MODIFIER	upstream_gene_variant	ENSBTAG00000053285
28	34589330	rs42144970	1.20204e-05	0.0055209	MODIFIER	upstream_gene_variant	ENSBTAG00000053285
28	34589330	rs42144970	1.20204e-05	0.0055209	MODIFIER	intergenic_region	ENSBTAG00000051468-ENSBTAG00000053285
28	34589412	rs42144972	1.22599e-05	0.0054181	MODIFIER	intergenic_region	ENSBTAG00000051468-ENSBTAG00000053285
28	34589412	rs42144972	1.22599e-05	0.0054181	MODIFIER	upstream_gene_variant	ENSBTAG00000053285
28	34589837	rs42144973	9.52887e-06	0.0068908	MODIFIER	upstream_gene_variant	ENSBTAG00000053285
28	34589837	rs42144973	9.52887e-06	0.0068908	MODIFIER	intergenic_region	ENSBTAG00000051468-ENSBTAG00000053285
28	34590634	rs42144974	1.09378e-05	0.00604117	MODIFIER	upstream_gene_variant	ENSBTAG00000053285
28	34590634	rs42144974	1.09378e-05	0.00604117	MODIFIER	intergenic_region	ENSBTAG00000051468-ENSBTAG00000053285
28	34591931	rs42144976	1.09729e-05	0.00602237	MODIFIER	upstream_gene_variant	ENSBTAG00000053285
28	34591931	rs42144976	1.09729e-05	0.00602237	MODIFIER	intergenic_region	ENSBTAG00000051468-ENSBTAG00000053285
28	34591965	rs42144977	1.00257e-05	0.00656453	MODIFIER	upstream_gene_variant	ENSBTAG00000053285
28	34591965	rs42144977	1.00257e-05	0.00656453	MODIFIER	intergenic_region	ENSBTAG00000051468-ENSBTAG00000053285
28	34591989	rs133153271	1.11077e-05	0.00595307	MODIFIER	intergenic_region	ENSBTAG00000051468-ENSBTAG00000053285
28	34591989	rs133153271	1.11077e-05	0.00595307	MODIFIER	upstream_gene_variant	ENSBTAG00000053285
28	34591995	rs42144978	1.11077e-05	0.00595307	MODIFIER	upstream_gene_variant	ENSBTAG00000053285
28	34591995	rs42144978	1.11077e-05	0.00595307	MODIFIER	intergenic_region	ENSBTAG00000051468-ENSBTAG00000053285
28	34592119	rs132845349	1.22281e-05	0.0054304	MODIFIER	upstream_gene_variant	ENSBTAG00000053285
28	34592119	rs132845349	1.22281e-05	0.0054304	MODIFIER	intergenic_region	ENSBTAG00000051468-ENSBTAG00000053285
28	34592123	rs134760899	1.22281e-05	0.0054304	MODIFIER	intergenic_region	ENSBTAG00000051468-ENSBTAG00000053285
28	34592123	rs134760899	1.22281e-05	0.0054304	MODIFIER	upstream_gene_variant	ENSBTAG00000053285
28	34592132	rs135433313	1.03758e-05	0.00635015	MODIFIER	intergenic_region	ENSBTAG00000051468-ENSBTAG00000053285
28	34592132	rs135433313	1.03758e-05	0.00635015	MODIFIER	upstream_gene_variant	ENSBTAG00000053285
28	34592149	rs42144979	9.81414e-06	0.00669782	MODIFIER	intergenic_region	ENSBTAG00000051468-ENSBTAG00000053285
28	34592149	rs42144979	9.81414e-06	0.00669782	MODIFIER	upstream_gene_variant	ENSBTAG00000053285
28	34592187	rs42144980	1.1571e-05	0.00572522	MODIFIER	intergenic_region	ENSBTAG00000051468-ENSBTAG00000053285
28	34592187	rs42144980	1.1571e-05	0.00572522	MODIFIER	upstream_gene_variant	ENSBTAG00000053285
28	34592200	rs110483774	1.1571e-05	0.00572522	MODIFIER	intergenic_region	ENSBTAG00000051468-ENSBTAG00000053285
28	34592200	rs110483774	1.1571e-05	0.00572522	MODIFIER	upstream_gene_variant	ENSBTAG00000053285
28	34592224	rs42144981	1.1571e-05	0.00572522	MODIFIER	intergenic_region	ENSBTAG00000051468-ENSBTAG00000053285
28	34592224	rs42144981	1.1571e-05	0.00572522	MODIFIER	upstream_gene_variant	ENSBTAG00000053285
28	34592287	rs42144982	8.67978e-06	0.00746509	MODIFIER	intergenic_region	ENSBTAG00000051468-ENSBTAG00000053285
28	34592287	rs42144982	8.67978e-06	0.00746509	MODIFIER	upstream_gene_variant	ENSBTAG00000053285
28	34592307	rs135403603	1.07188e-05	0.00615906	MODIFIER	upstream_gene_variant	ENSBTAG00000053285
28	34592307	rs135403603	1.07188e-05	0.00615906	MODIFIER	intergenic_region	ENSBTAG00000051468-ENSBTAG00000053285
28	34592344	rs42144983	1.06517e-05	0.00619294	MODIFIER	intergenic_region	ENSBTAG00000051468-ENSBTAG00000053285
28	34592344	rs42144983	1.06517e-05	0.00619294	MODIFIER	upstream_gene_variant	ENSBTAG00000053285
28	34592483	rs42144984	9.94853e-06	0.00661344	MODIFIER	intergenic_region	ENSBTAG00000051468-ENSBTAG00000053285
28	34592483	rs42144984	9.94853e-06	0.00661344	MODIFIER	upstream_gene_variant	ENSBTAG00000053285
28	34592988	rs42144985	1.40312e-05	0.00476262	MODIFIER	intergenic_region	ENSBTAG00000051468-ENSBTAG00000053285
28	34592988	rs42144985	1.40312e-05	0.00476262	MODIFIER	upstream_gene_variant	ENSBTAG00000053285
28	34593017	rs42144986	1.1207e-05	0.00590291	MODIFIER	intergenic_region	ENSBTAG00000051468-ENSBTAG00000053285
28	34593017	rs42144986	1.1207e-05	0.00590291	MODIFIER	upstream_gene_variant	ENSBTAG00000053285
28	34594691	rs42144990	1.3185e-05	0.00505485	MODIFIER	intron_variant	ENSBTAG00000053285
28	34596821	rs42144992	1.34445e-05	0.00496392	MODIFIER	intron_variant	ENSBTAG00000053285
28	34596822	rs42144993	1.34445e-05	0.00496392	MODIFIER	intron_variant	ENSBTAG00000053285
28	34597697	rs42144994	1.19921e-05	0.00553589	MODIFIER	non_coding_transcript_exon_variant	ENSBTAG00000053285
28	34598221	rs109533769	1.26514e-05	0.00525949	MODIFIER	non_coding_transcript_exon_variant	ENSBTAG00000053285
28	34598427	rs109453816	1.19324e-05	0.00556281	MODIFIER	non_coding_transcript_exon_variant	ENSBTAG00000053285
28	34598558	rs42144995	1.21588e-05	0.00546383	MODIFIER	intergenic_region	ENSBTAG00000053285-ZMIZ1
28	34598558	rs42144995	1.21588e-05	0.00546383	MODIFIER	downstream_gene_variant	ENSBTAG00000053285
28	34599007	rs134322809	1.09349e-05	0.00604596	MODIFIER	intergenic_region	ENSBTAG00000053285-ZMIZ1
28	34599007	rs134322809	1.09349e-05	0.00604596	MODIFIER	downstream_gene_variant	ENSBTAG00000053285
28	34599891	rs42144998	1.16181e-05	0.00570647	MODIFIER	downstream_gene_variant	ENSBTAG00000053285
28	34599891	rs42144998	1.16181e-05	0.00570647	MODIFIER	intergenic_region	ENSBTAG00000053285-ZMIZ1
28	34599915	rs42144999	1.16181e-05	0.00570647	MODIFIER	downstream_gene_variant	ENSBTAG00000053285
28	34599915	rs42144999	1.16181e-05	0.00570647	MODIFIER	intergenic_region	ENSBTAG00000053285-ZMIZ1
28	34600153	rs42145000	8.19579e-06	0.00796167	MODIFIER	intergenic_region	ENSBTAG00000053285-ZMIZ1
28	34600153	rs42145000	8.19579e-06	0.00796167	MODIFIER	downstream_gene_variant	ENSBTAG00000053285
28	34600505	rs209640602	1.06626e-05	0.00619311	MODIFIER	intergenic_region	ENSBTAG00000053285-ZMIZ1
28	34600505	rs209640602	1.06626e-05	0.00619311	MODIFIER	downstream_gene_variant	ENSBTAG00000053285
28	34600919	rs42145001	9.9882e-06	0.00659211	MODIFIER	intergenic_region	ENSBTAG00000053285-ZMIZ1
28	34600919	rs42145001	9.9882e-06	0.00659211	MODIFIER	downstream_gene_variant	ENSBTAG00000053285
28	34600960	rs42145002	1.06626e-05	0.00619311	MODIFIER	downstream_gene_variant	ENSBTAG00000053285
28	34600960	rs42145002	1.06626e-05	0.00619311	MODIFIER	intergenic_region	ENSBTAG00000053285-ZMIZ1
28	34601083	rs42145003	1.02029e-05	0.00645972	MODIFIER	downstream_gene_variant	ENSBTAG00000053285
28	34601083	rs42145003	1.02029e-05	0.00645972	MODIFIER	intergenic_region	ENSBTAG00000053285-ZMIZ1
28	34601203	rs42145004	9.84206e-06	0.0066842	MODIFIER	downstream_gene_variant	ENSBTAG00000053285
28	34601203	rs42145004	9.84206e-06	0.0066842	MODIFIER	intergenic_region	ENSBTAG00000053285-ZMIZ1
28	34601243	rs42145005	9.84206e-06	0.0066842	MODIFIER	downstream_gene_variant	ENSBTAG00000053285
28	34601243	rs42145005	9.84206e-06	0.0066842	MODIFIER	intergenic_region	ENSBTAG00000053285-ZMIZ1
28	34601278	rs42145006	1.03334e-05	0.0063819	MODIFIER	intergenic_region	ENSBTAG00000053285-ZMIZ1
28	34601278	rs42145006	1.03334e-05	0.0063819	MODIFIER	downstream_gene_variant	ENSBTAG00000053285
28	34601280	rs42145007	1.02029e-05	0.00645972	MODIFIER	intergenic_region	ENSBTAG00000053285-ZMIZ1
28	34601280	rs42145007	1.02029e-05	0.00645972	MODIFIER	downstream_gene_variant	ENSBTAG00000053285
28	34601356	rs42145008	1.02066e-05	0.00645736	MODIFIER	downstream_gene_variant	ENSBTAG00000053285
28	34601356	rs42145008	1.02066e-05	0.00645736	MODIFIER	intergenic_region	ENSBTAG00000053285-ZMIZ1
28	34601369	rs42145009	1.02066e-05	0.00645736	MODIFIER	intergenic_region	ENSBTAG00000053285-ZMIZ1
28	34601369	rs42145009	1.02066e-05	0.00645736	MODIFIER	downstream_gene_variant	ENSBTAG00000053285
28	34601374	rs42145010	1.02066e-05	0.00645736	MODIFIER	intergenic_region	ENSBTAG00000053285-ZMIZ1
28	34601374	rs42145010	1.02066e-05	0.00645736	MODIFIER	downstream_gene_variant	ENSBTAG00000053285
28	34601919	rs133878094	1.02029e-05	0.00645972	MODIFIER	downstream_gene_variant	ENSBTAG00000053285
28	34601919	rs133878094	1.02029e-05	0.00645972	MODIFIER	intergenic_region	ENSBTAG00000053285-ZMIZ1
28	34602054	rs110047165	9.5891e-06	0.00685366	MODIFIER	intergenic_region	ENSBTAG00000053285-ZMIZ1
28	34602054	rs110047165	9.5891e-06	0.00685366	MODIFIER	downstream_gene_variant	ENSBTAG00000053285
28	34602171	rs42145011	1.06626e-05	0.00619311	MODIFIER	downstream_gene_variant	ENSBTAG00000053285
28	34602171	rs42145011	1.06626e-05	0.00619311	MODIFIER	intergenic_region	ENSBTAG00000053285-ZMIZ1
28	34602259	rs42145012	1.02029e-05	0.00645972	MODIFIER	intergenic_region	ENSBTAG00000053285-ZMIZ1
28	34602259	rs42145012	1.02029e-05	0.00645972	MODIFIER	downstream_gene_variant	ENSBTAG00000053285
28	34602280	rs42145013	8.65096e-06	0.00756111	MODIFIER	intergenic_region	ENSBTAG00000053285-ZMIZ1
28	34602280	rs42145013	8.65096e-06	0.00756111	MODIFIER	downstream_gene_variant	ENSBTAG00000053285
28	34602402	rs42145014	9.12127e-06	0.0071854	MODIFIER	intergenic_region	ENSBTAG00000053285-ZMIZ1
28	34602402	rs42145014	9.12127e-06	0.0071854	MODIFIER	downstream_gene_variant	ENSBTAG00000053285
28	34602438	rs42145015	8.65409e-06	0.00755832	MODIFIER	downstream_gene_variant	ENSBTAG00000053285
28	34602438	rs42145015	8.65409e-06	0.00755832	MODIFIER	intergenic_region	ENSBTAG00000053285-ZMIZ1
28	34602455	rs42145016	8.65409e-06	0.00755832	MODIFIER	intergenic_region	ENSBTAG00000053285-ZMIZ1
28	34602455	rs42145016	8.65409e-06	0.00755832	MODIFIER	downstream_gene_variant	ENSBTAG00000053285
28	34602793	rs42145017	9.5891e-06	0.00685366	MODIFIER	downstream_gene_variant	ENSBTAG00000053285
28	34602793	rs42145017	9.5891e-06	0.00685366	MODIFIER	intergenic_region	ENSBTAG00000053285-ZMIZ1
28	34602876	rs42145018	1.00044e-05	0.00658212	MODIFIER	intergenic_region	ENSBTAG00000053285-ZMIZ1
28	34602876	rs42145018	1.00044e-05	0.00658212	MODIFIER	downstream_gene_variant	ENSBTAG00000053285
28	34602967	rs42145019	9.47446e-06	0.00693262	MODIFIER	intergenic_region	ENSBTAG00000053285-ZMIZ1
28	34602967	rs42145019	9.47446e-06	0.00693262	MODIFIER	downstream_gene_variant	ENSBTAG00000053285
28	34603788	rs42145020	1.04429e-05	0.00631737	MODIFIER	intergenic_region	ENSBTAG00000053285-ZMIZ1
28	34604072	rs110328574	1.0271e-05	0.00641663	MODIFIER	intergenic_region	ENSBTAG00000053285-ZMIZ1
28	34604216	rs109185586	1.15436e-05	0.00574064	MODIFIER	intergenic_region	ENSBTAG00000053285-ZMIZ1
28	34605026	rs42145022	9.14856e-06	0.00716703	MODIFIER	intergenic_region	ENSBTAG00000053285-ZMIZ1
28	34605826	rs42145023	6.55738e-07	0.0868138	MODIFIER	intergenic_region	ENSBTAG00000053285-ZMIZ1
28	34606086	rs42145024	9.59335e-06	0.00685055	MODIFIER	intergenic_region	ENSBTAG00000053285-ZMIZ1
28	34606642	rs42145028	8.55828e-06	0.00763867	MODIFIER	intergenic_region	ENSBTAG00000053285-ZMIZ1
28	34607077	rs110692915	9.30981e-06	0.00704966	MODIFIER	intergenic_region	ENSBTAG00000053285-ZMIZ1
28	34608645	rs110678873	8.17531e-06	0.00797853	MODIFIER	intergenic_region	ENSBTAG00000053285-ZMIZ1
28	34608843	rs135003520	5.81184e-06	0.0110468	MODIFIER	intergenic_region	ENSBTAG00000053285-ZMIZ1
28	34609008		6.37867e-06	0.0101065	MODIFIER	intergenic_region	ENSBTAG00000053285-ZMIZ1
28	34610191	rs42145832	8.79678e-06	0.00739896	MODIFIER	intergenic_region	ENSBTAG00000053285-ZMIZ1
28	34610853		7.26207e-06	0.00893828	MODIFIER	intergenic_region	ENSBTAG00000053285-ZMIZ1
28	34611126		8.32673e-06	0.0078434	MODIFIER	intergenic_region	ENSBTAG00000053285-ZMIZ1
28	34664772	rs110529500	7.95161e-06	0.00785804	MODIFIER	intergenic_region	ENSBTAG00000053285-ZMIZ1
28	34671222	rs110496334	8.82739e-06	0.0071083	MODIFIER	intergenic_region	ENSBTAG00000053285-ZMIZ1
PPC = Posterior Probability of Causality

## Sheet: PY
Table S7: Fine-mapping and functional annotation of all credible sets for PY
Chr	Pos	ID	Causality p-value	PPC	Impact	Effect	Gene
5	86674818	rs132899119	0.00489684	0.00505108	MODIFIER	intergenic_region	SOX5-ETNK1
5	86675464	rs41577214	0.00909961	0.00293764	MODIFIER	intergenic_region	SOX5-ETNK1
5	86675551	rs41577212	0.00548415	0.00461537	MODIFIER	intergenic_region	SOX5-ETNK1
5	86675958	rs211487066	0.00961767	0.00280667	MODIFIER	intergenic_region	SOX5-ETNK1
5	86676674	rs135164652	0.00539295	0.00468555	MODIFIER	intergenic_region	SOX5-ETNK1
5	86676686	rs136358135	0.00539295	0.00468555	MODIFIER	intergenic_region	SOX5-ETNK1
5	86676698	rs133383404	0.00539295	0.00468555	MODIFIER	intergenic_region	SOX5-ETNK1
5	86676975	rs110579571	0.00539295	0.00468555	MODIFIER	intergenic_region	SOX5-ETNK1
5	86677286	rs136905760	0.00644198	0.00399013	MODIFIER	intergenic_region	SOX5-ETNK1
5	86677566	rs133665608	0.00760118	0.00343304	MODIFIER	intergenic_region	SOX5-ETNK1
5	86677632	rs134952416	0.00622726	0.004113	MODIFIER	intergenic_region	SOX5-ETNK1
5	86677779	rs137479068	0.00708922	0.00364512	MODIFIER	intergenic_region	SOX5-ETNK1
5	86677815	rs449537043	0.00655666	0.00390846	MODIFIER	intergenic_region	SOX5-ETNK1
5	86677831	rs383063164	0.00874148	0.00302196	MODIFIER	intergenic_region	SOX5-ETNK1
5	86677837	rs479780113	0.00953433	0.00279656	MODIFIER	intergenic_region	SOX5-ETNK1
5	86677860	rs385385847	0.0100279	0.00267354	MODIFIER	intergenic_region	SOX5-ETNK1
5	86677901	rs132950734	0.00599997	0.00425546	MODIFIER	intergenic_region	SOX5-ETNK1
5	86678071	rs136749487	0.00423986	0.00576646	MODIFIER	intergenic_region	SOX5-ETNK1
5	86678082	rs134880542	0.00431808	0.00567482	MODIFIER	intergenic_region	SOX5-ETNK1
5	86678145	rs383804910	0.00633021	0.00400393	MODIFIER	intergenic_region	SOX5-ETNK1
5	86678174	rs524157567	0.00554814	0.004509	MODIFIER	intergenic_region	SOX5-ETNK1
5	86678588	rs385849025	0.00237104	0.00957894	MODIFIER	intergenic_region	SOX5-ETNK1
5	86678741	rs385147022	0.000856478	0.0237663	MODIFIER	intergenic_region	SOX5-ETNK1
5	86678764	rs380178701	0.00174442	0.0123275	MODIFIER	intergenic_region	SOX5-ETNK1
5	86678875	rs380926483	0.00359394	0.00666468	MODIFIER	intergenic_region	SOX5-ETNK1
5	86678994	rs137790710	0.00431717	0.00567268	MODIFIER	intergenic_region	SOX5-ETNK1
5	86679019	rs133966039	0.00482877	0.00511646	MODIFIER	intergenic_region	SOX5-ETNK1
5	86679067		0.00304724	0.00725038	MODIFIER	intergenic_region	SOX5-ETNK1
5	86679120	rs110774663	0.00426566	0.00573101	MODIFIER	intergenic_region	SOX5-ETNK1
5	86679501	rs381170286	0.00576521	0.00441108	MODIFIER	intergenic_region	SOX5-ETNK1
5	86679606	rs434706689	0.00731363	0.00352577	MODIFIER	intergenic_region	SOX5-ETNK1
5	86679648	rs453106778	0.00502459	0.00499382	MODIFIER	intergenic_region	SOX5-ETNK1
5	86679667	rs435587958	0.00185837	0.00978832	MODIFIER	intergenic_region	SOX5-ETNK1
5	86679677	rs455691439	0.00186789	0.00974242	MODIFIER	intergenic_region	SOX5-ETNK1
5	86679831	rs137059500	0.00762051	0.00327544	MODIFIER	intergenic_region	SOX5-ETNK1
5	86679990	rs135901047	0.00216275	0.00845661	MODIFIER	intergenic_region	SOX5-ETNK1
5	86680085	rs136802645	0.00582524	0.00436968	MODIFIER	intergenic_region	SOX5-ETNK1
5	86680100	rs382627028	0.00576024	0.00441471	MODIFIER	intergenic_region	SOX5-ETNK1
5	86680101	rs385432249	0.00576024	0.00441471	MODIFIER	intergenic_region	SOX5-ETNK1
5	86680133	rs133144345	0.00545493	0.00463713	MODIFIER	intergenic_region	SOX5-ETNK1
5	86680436	rs109321400	0.00524159	0.00480567	MODIFIER	intergenic_region	SOX5-ETNK1
5	86680479	rs110313858	0.00599957	0.00425508	MODIFIER	intergenic_region	SOX5-ETNK1
5	86680616	rs383360183	0.00477322	0.00522986	MODIFIER	intergenic_region	SOX5-ETNK1
5	86680720	rs377840183	0.00695946	0.00367284	MODIFIER	intergenic_region	SOX5-ETNK1
5	86680757	rs380825920	0.00949036	0.00278109	MODIFIER	intergenic_region	SOX5-ETNK1
5	86681026	rs135913377	0.0046967	0.00525704	MODIFIER	intergenic_region	SOX5-ETNK1
5	86681052	rs136460008	0.0047607	0.00517797	MODIFIER	intergenic_region	SOX5-ETNK1
5	86681076	rs384191667	0.00670039	0.00384076	MODIFIER	intergenic_region	SOX5-ETNK1
5	86681094	rs379672473	0.00523172	0.00480296	MODIFIER	intergenic_region	SOX5-ETNK1
5	86681135		0.00442861	0.00557543	MODIFIER	intergenic_region	SOX5-ETNK1
5	86681139	rs136646480	0.00527061	0.00475762	MODIFIER	intergenic_region	SOX5-ETNK1
5	86681179	rs134156995	0.00321835	0.00744769	MODIFIER	intergenic_region	SOX5-ETNK1
5	86681256	rs381599001	0.00573468	0.00443137	MODIFIER	intergenic_region	SOX5-ETNK1
5	86681268	rs137368460	0.00573468	0.00443137	MODIFIER	intergenic_region	SOX5-ETNK1
5	86681347	rs132950481	0.00410992	0.00598803	MODIFIER	intergenic_region	SOX5-ETNK1
5	86681366	rs134418615	0.00495455	0.00505756	MODIFIER	intergenic_region	SOX5-ETNK1
5	86681562	rs135570785	0.0030822	0.00774507	MODIFIER	intergenic_region	SOX5-ETNK1
5	86681776	rs382635635	0.00177043	0.0106399	MODIFIER	intergenic_region	SOX5-ETNK1
5	86681779	rs377917940	0.00177043	0.0106399	MODIFIER	intergenic_region	SOX5-ETNK1
5	86681844	rs381369362	0.0100172	0.00270594	MODIFIER	intergenic_region	SOX5-ETNK1
5	86681911	rs134580328	0.00569068	0.00446233	MODIFIER	intergenic_region	SOX5-ETNK1
5	86682059	rs137605102	0.00518676	0.0048524	MODIFIER	intergenic_region	SOX5-ETNK1
5	86682079	rs133299649	0.00518676	0.0048524	MODIFIER	intergenic_region	SOX5-ETNK1
5	86682104	rs135455156	0.00495455	0.00505756	MODIFIER	intergenic_region	SOX5-ETNK1
5	86682123	rs136488834	0.00495455	0.00505756	MODIFIER	intergenic_region	SOX5-ETNK1
5	86682147	rs133979095	0.00495455	0.00505756	MODIFIER	intergenic_region	SOX5-ETNK1
5	86682244	rs136242545	0.00354061	0.00685694	MODIFIER	intergenic_region	SOX5-ETNK1
5	86682358	rs109469832	0.00551472	0.00459076	MODIFIER	intergenic_region	SOX5-ETNK1
5	86682494	rs109964665	0.00540132	0.00467741	MODIFIER	intergenic_region	SOX5-ETNK1
5	86682498	rs110245869	0.00540132	0.00467741	MODIFIER	intergenic_region	SOX5-ETNK1
5	86682512	rs110921285	0.00540132	0.00467741	MODIFIER	intergenic_region	SOX5-ETNK1
5	86682755	rs109838700	0.00277144	0.00835864	MODIFIER	intergenic_region	SOX5-ETNK1
5	86682803	rs110764047	0.00242129	0.00946717	MODIFIER	intergenic_region	SOX5-ETNK1
5	86682952	rs137192584	0.00784508	0.00333234	MODIFIER	intergenic_region	SOX5-ETNK1
5	86683085	rs110184311	0.00568664	0.00446448	MODIFIER	intergenic_region	SOX5-ETNK1
5	86683397	rs109069676	0.00225433	0.01011	MODIFIER	intergenic_region	SOX5-ETNK1
5	86683494	rs42197529	0.00640076	0.00402907	MODIFIER	intergenic_region	SOX5-ETNK1
5	86683595	rs109557534	0.00495455	0.00505756	MODIFIER	intergenic_region	SOX5-ETNK1
5	86683631	rs110277336	0.00504231	0.00497768	MODIFIER	intergenic_region	SOX5-ETNK1
5	86683674	rs134571091	0.00551697	0.00458903	MODIFIER	intergenic_region	SOX5-ETNK1
5	86683870	rs110456683	0.00511222	0.00491619	MODIFIER	intergenic_region	SOX5-ETNK1
5	86683886	rs137348393	0.00511222	0.00491619	MODIFIER	intergenic_region	SOX5-ETNK1
5	86684070	rs109588930	0.00495455	0.00505756	MODIFIER	intergenic_region	SOX5-ETNK1
5	86684200	rs134950506	0.00593005	0.00429686	MODIFIER	intergenic_region	SOX5-ETNK1
5	86684259	rs132959531	0.00495455	0.00505756	MODIFIER	intergenic_region	SOX5-ETNK1
5	86684314	rs137034622	0.00546281	0.00463002	MODIFIER	intergenic_region	SOX5-ETNK1
5	86684500	rs135261610	0.00586879	0.00434016	MODIFIER	intergenic_region	SOX5-ETNK1
5	86684524	rs136616615	0.00562229	0.00451123	MODIFIER	intergenic_region	SOX5-ETNK1
5	86684669	rs134054484	0.00536731	0.00470471	MODIFIER	intergenic_region	SOX5-ETNK1
5	86684701	rs377935864	0.00514978	0.00488405	MODIFIER	intergenic_region	SOX5-ETNK1
5	86684744	rs210621755	0.00220965	0.0102157	MODIFIER	intergenic_region	SOX5-ETNK1
5	86684753	rs385286082	0.00220965	0.0102157	MODIFIER	intergenic_region	SOX5-ETNK1
5	86684761		0.00254694	0.00896702	MODIFIER	intergenic_region	SOX5-ETNK1
5	86684830	rs382740559	0.00541756	0.00466552	MODIFIER	intergenic_region	SOX5-ETNK1
5	86684833	rs384319358	0.00541756	0.00466552	MODIFIER	intergenic_region	SOX5-ETNK1
5	86684898	rs379233056	0.00491159	0.00509707	MODIFIER	intergenic_region	SOX5-ETNK1
5	86685070	rs383110156	0.00495455	0.00505756	MODIFIER	intergenic_region	SOX5-ETNK1
5	86685184	rs136100392	0.00472727	0.00527747	MODIFIER	intergenic_region	SOX5-ETNK1
5	86685359	rs135591616	0.0033666	0.00718135	MODIFIER	intergenic_region	SOX5-ETNK1
5	86685529	rs110787535	0.00495455	0.00505756	MODIFIER	intergenic_region	SOX5-ETNK1
5	86685544	rs135903403	0.00345258	0.0070092	MODIFIER	intergenic_region	SOX5-ETNK1
5	86685545	rs133671991	0.00345258	0.0070092	MODIFIER	intergenic_region	SOX5-ETNK1
5	86685615	rs111015569	0.0046231	0.00538493	MODIFIER	intergenic_region	SOX5-ETNK1
5	86685621	rs109221863	0.0046231	0.00538493	MODIFIER	intergenic_region	SOX5-ETNK1
5	86685647	rs109872902	0.00447806	0.00554249	MODIFIER	intergenic_region	SOX5-ETNK1
5	86685899	rs110051992	0.00454801	0.00546474	MODIFIER	intergenic_region	SOX5-ETNK1
5	86686099	rs133057620	0.0058057	0.00437768	MODIFIER	intergenic_region	SOX5-ETNK1
5	86686365	rs134923833	0.00534352	0.00472336	MODIFIER	intergenic_region	SOX5-ETNK1
5	86686451	rs110693128	0.00485224	0.00515346	MODIFIER	intergenic_region	SOX5-ETNK1
5	86686648	rs41625886	0.00463271	0.0053696	MODIFIER	intergenic_region	SOX5-ETNK1
5	86686721	rs41625885	0.00445183	0.00557084	MODIFIER	intergenic_region	SOX5-ETNK1
5	86686856	rs41625884	0.00577027	0.00391137	MODIFIER	intergenic_region	SOX5-ETNK1
5	86687098	rs385617739	0.00869362	0.0030709	MODIFIER	intergenic_region	SOX5-ETNK1
5	86687100	rs41625881	0.00577122	0.00438785	MODIFIER	intergenic_region	SOX5-ETNK1
5	86687145	rs383255341	0.00463887	0.00506492	MODIFIER	intergenic_region	SOX5-ETNK1
5	86687292	rs385527329	0.00235523	0.00971348	MODIFIER	intergenic_region	SOX5-ETNK1
5	86687305	rs110908847	0.00530045	0.0047587	MODIFIER	intergenic_region	SOX5-ETNK1
5	86687595	rs377958220	0.00491134	0.00509854	MODIFIER	intergenic_region	SOX5-ETNK1
5	86687864	rs110696790	0.00491134	0.00509854	MODIFIER	intergenic_region	SOX5-ETNK1
5	86688031		0.00117626	0.0187158	MODIFIER	intergenic_region	SOX5-ETNK1
5	86688281	rs109179935	0.00490613	0.00510208	MODIFIER	intergenic_region	SOX5-ETNK1
5	86688287	rs134061830	0.00490613	0.00510208	MODIFIER	intergenic_region	SOX5-ETNK1
5	86688370	rs137659617	0.00516369	0.00487228	MODIFIER	intergenic_region	SOX5-ETNK1
5	86688391	rs730540537	0.00364359	0.00667982	MODIFIER	intergenic_region	SOX5-ETNK1
5	86688688	rs133377131	0.00491134	0.00509854	MODIFIER	intergenic_region	SOX5-ETNK1
5	86688828	rs135686711	0.00460758	0.00540137	MODIFIER	intergenic_region	SOX5-ETNK1
5	86688841	rs133288089	0.00460758	0.00540137	MODIFIER	intergenic_region	SOX5-ETNK1
5	86688843	rs135443147	0.00460758	0.00540137	MODIFIER	intergenic_region	SOX5-ETNK1
5	86688879	rs136487979	0.00369387	0.00646419	MODIFIER	intergenic_region	SOX5-ETNK1
5	86688912	rs133974471	0.0034871	0.00691277	MODIFIER	intergenic_region	SOX5-ETNK1
5	86688913	rs134972664	0.0034871	0.00691277	MODIFIER	intergenic_region	SOX5-ETNK1
5	86688916	rs137815547	0.0034871	0.00691277	MODIFIER	intergenic_region	SOX5-ETNK1
5	86688951	rs133990343	0.0033193	0.00723069	MODIFIER	intergenic_region	SOX5-ETNK1
5	86688974	rs137479782	0.00315409	0.00757262	MODIFIER	intergenic_region	SOX5-ETNK1
5	86689255	rs109029524	0.00528361	0.00476503	MODIFIER	intergenic_region	SOX5-ETNK1
5	86690132	rs109765765	0.00554529	0.00456132	MODIFIER	intergenic_region	SOX5-ETNK1
5	86691801	rs109688397	0.00601508	0.00424215	MODIFIER	intergenic_region	SOX5-ETNK1
5	86691835	rs109956612	0.00609092	0.00419213	MODIFIER	intergenic_region	SOX5-ETNK1
5	86692148	rs111026943	0.00614243	0.00416304	MODIFIER	intergenic_region	SOX5-ETNK1
5	86692548	rs109419422	0.00674329	0.00382818	MODIFIER	intergenic_region	SOX5-ETNK1
5	86692586	rs136353413	0.00458441	0.00538709	MODIFIER	intergenic_region	SOX5-ETNK1
5	86692611	rs109298224	0.00560839	0.004491	MODIFIER	intergenic_region	SOX5-ETNK1
5	86693095	rs136162103	0.00709669	0.00365462	MODIFIER	intergenic_region	SOX5-ETNK1
5	86693098	rs136901482	0.00714465	0.00363419	MODIFIER	intergenic_region	SOX5-ETNK1
5	86693183	rs110078460	0.00676084	0.00381968	MODIFIER	intergenic_region	SOX5-ETNK1
5	86693367	rs135988894	0.00650914	0.00395045	MODIFIER	intergenic_region	SOX5-ETNK1
5	86693408	rs110499273	0.00671544	0.00384119	MODIFIER	intergenic_region	SOX5-ETNK1
5	86693889	rs110900707	0.00747382	0.00348312	MODIFIER	intergenic_region	SOX5-ETNK1
5	86693923	rs137477098	0.00692358	0.0037319	MODIFIER	intergenic_region	SOX5-ETNK1
5	86694044	rs110607406	0.00696935	0.00371674	MODIFIER	intergenic_region	SOX5-ETNK1
5	86694075	rs137057527	0.00724103	0.00359105	MODIFIER	intergenic_region	SOX5-ETNK1
5	86694206	rs132943071	0.0065992	0.00390185	MODIFIER	intergenic_region	SOX5-ETNK1
5	86696345	rs730728877	0.00670326	0.00384727	MODIFIER	intergenic_region	SOX5-ETNK1
5	86696909	rs110220912	0.00674891	0.00382553	MODIFIER	intergenic_region	SOX5-ETNK1
5	86697826	rs109452208	0.00739212	0.00352293	MODIFIER	intergenic_region	SOX5-ETNK1
5	86701994	rs384992182	0.00340002	0.00705734	MODIFIER	intergenic_region	SOX5-ETNK1
5	86702611	rs134115547	0.00417882	0.00585181	MODIFIER	intergenic_region	SOX5-ETNK1
5	86703557	rs109195602	0.00385515	0.00629351	MODIFIER	intergenic_region	SOX5-ETNK1
5	86704623	rs136004321	0.00366447	0.00659068	MODIFIER	intergenic_region	SOX5-ETNK1
5	86705424	rs137626828	0.00376606	0.00642904	MODIFIER	intergenic_region	SOX5-ETNK1
5	86706298	rs42198434	0.00371133	0.00654135	MODIFIER	intergenic_region	SOX5-ETNK1
5	86708822	rs42198435	0.00401656	0.00608976	MODIFIER	intergenic_region	SOX5-ETNK1
5	86716381	rs41577216	0.00764819	0.00341293	MODIFIER	intergenic_region	SOX5-ETNK1
5	86718813	rs42198447	0.0050208	0.00497055	MODIFIER	intergenic_region	SOX5-ETNK1
5	86719097	rs208153386	0.0069257	0.00373035	MODIFIER	intergenic_region	SOX5-ETNK1
5	86719305	rs42198449	0.00445991	0.00553293	MODIFIER	intergenic_region	SOX5-ETNK1
5	86720811		0.00698516	0.00368088	MODIFIER	intergenic_region	SOX5-ETNK1
5	86722199	rs42198463	0.00652646	0.00392278	MODIFIER	intergenic_region	SOX5-ETNK1
5	86724519		0.00730819	0.00320285	MODIFIER	intergenic_region	SOX5-ETNK1
5	86724520		0.0094215	0.00275029
5	86724521		0.0053216	0.00471607	MODIFIER	intergenic_region	SOX5-ETNK1
5	86724521		0.0053216	0.00471607	MODIFIER	intergenic_region	SOX5-ETNK1
5	86725642	rs42198472	0.00849409	0.00309083	MODIFIER	intergenic_region	SOX5-ETNK1
5	86726440	rs42198477	0.0057047	0.00443015	MODIFIER	intergenic_region	SOX5-ETNK1
5	86727370	rs42198481	0.00624096	0.00408453	MODIFIER	intergenic_region	SOX5-ETNK1
5	86728474		0.00733194	0.00354146	MODIFIER	intergenic_region	SOX5-ETNK1
5	86729123	rs42198488	0.00567462	0.00425387	MODIFIER	intergenic_region	SOX5-ETNK1
5	88405168		4.13796e-23	0.280447	MODIFIER	intron_variant	ABCC9
5	88406861	rs209893772	1.748e-23	0.658448	MODIFIER	intron_variant	ABCC9
5	88412132	rs136903701	6.99511e-22	0.0172311	MODIFIER	intron_variant	ABCC9
5	88412132	rs136903701	6.99511e-22	0.0172311	MODIFIER	downstream_gene_variant	ABCC9
5	92411916		0.00220909	0.330086	MODIFIER	intergenic_region	5S_rRNA-LMO3
5	93052904		0.0328502	0.0350313
5	93052906		0.0497308	0.0288002
5	93368604		0.00470511	0.199227	MODIFIER	intergenic_region	LMO3-MGST1
5	93368769	rs209620843	0.0182636	0.0577144	MODIFIER	intergenic_region	LMO3-MGST1
5	93370227	rs207615067	0.00628899	0.182911	MODIFIER	intergenic_region	LMO3-MGST1
5	93371204	rs135077935	0.150651	0.00784044	MODIFIER	intergenic_region	LMO3-MGST1
5	93372597	rs377863671	0.189146	0.00686337	MODIFIER	intergenic_region	LMO3-MGST1
5	93372619	rs380020566	0.191063	0.00681963	MODIFIER	intergenic_region	LMO3-MGST1
5	93372848	rs135224607	0.187222	0.00691403	MODIFIER	intergenic_region	LMO3-MGST1
5	93373099	rs137061016	0.175653	0.00724894	MODIFIER	intergenic_region	LMO3-MGST1
5	93373147	rs109445540	0.170393	0.00741592	MODIFIER	intergenic_region	LMO3-MGST1
5	93373391	rs134859838	0.179482	0.00713401	MODIFIER	intergenic_region	LMO3-MGST1
5	93373699	rs109744787	0.180392	0.00710709	MODIFIER	intergenic_region	LMO3-MGST1
5	93374060		0.188819	0.00687121	MODIFIER	intergenic_region	LMO3-MGST1
5	93374060	rs110922456	0.188819	0.00687121	MODIFIER	intergenic_region	LMO3-MGST1
5	93374833	rs110988672	0.197421	0.00664916	MODIFIER	intergenic_region	LMO3-MGST1
5	93375206	rs109130150	0.189217	0.00686721	MODIFIER	intergenic_region	LMO3-MGST1
5	93376029	rs383027775	0.172859	0.00733833	MODIFIER	intergenic_region	LMO3-MGST1
5	93376710	rs133619470	0.177752	0.00718692	MODIFIER	intergenic_region	LMO3-MGST1
5	93376861		0.175061	0.00726905	MODIFIER	intergenic_region	LMO3-MGST1
5	93377317	rs385217986	0.181796	0.00706973	MODIFIER	intergenic_region	LMO3-MGST1
5	93377953	rs110759085	0.195186	0.00670546	MODIFIER	intergenic_region	LMO3-MGST1
5	93377953		0.195186	0.00670546	MODIFIER	intergenic_region	LMO3-MGST1
5	93388545		0.181754	0.00706555	MODIFIER	intergenic_region	LMO3-MGST1
5	93515177	rs109422971	2.66052e-10	0.234835	MODIFIER	intron_variant	MGST1
5	93515236	rs384016750	3.03579e-10	0.20594	MODIFIER	intron_variant	MGST1
5	93515265	rs208197967	3.28759e-10	0.190539	MODIFIER	intron_variant	MGST1
5	93515833	rs521781290	6.65694e-10	0.0955406	MODIFIER	intron_variant	MGST1
5	93515983	rs134637616	2.50805e-10	0.248134	MODIFIER	intron_variant	MGST1
5	111847085	rs109350851	4.78882e-08	0.11515	MODIFIER	intron_variant	MRTFA
5	111847085	rs109350851	4.78882e-08	0.11515	MODIFIER	upstream_gene_variant	bta-mir-2439
5	111847169	rs110491409	1.70177e-07	0.0338561	MODIFIER	upstream_gene_variant	bta-mir-2439
5	111847169	rs110491409	1.70177e-07	0.0338561	MODIFIER	intron_variant	MRTFA
5	111848072	rs208864566	2.59588e-07	0.0225186	MODIFIER	intron_variant	MRTFA
5	111848072	rs208864566	2.59588e-07	0.0225186	MODIFIER	upstream_gene_variant	bta-mir-2439
5	111853099	rs110294643	4.03272e-07	0.0147069	MODIFIER	upstream_gene_variant	MRTFA
5	111853099	rs110294643	4.03272e-07	0.0147069	MODIFIER	intergenic_region	MRTFA-ENSBTAG00000042762
5	111853277	rs110381415	3.60364e-07	0.0172316	MODIFIER	upstream_gene_variant	MRTFA
5	111853277	rs110381415	3.60364e-07	0.0172316	MODIFIER	intergenic_region	MRTFA-ENSBTAG00000042762
5	111853869	rs109440442	3.69276e-07	0.0168275	MODIFIER	upstream_gene_variant	MRTFA
5	111853869	rs109440442	3.69276e-07	0.0168275	MODIFIER	intergenic_region	MRTFA-ENSBTAG00000042762
5	111856056	rs109534321	3.77077e-07	0.016491	MODIFIER	intergenic_region	MRTFA-ENSBTAG00000042762
5	111859054	rs110239968	3.07747e-07	0.0200594	MODIFIER	intergenic_region	MRTFA-ENSBTAG00000042762
5	111859915	rs211415387	5.01716e-07	0.0110111	MODIFIER	intergenic_region	MRTFA-ENSBTAG00000042762
5	111860816	rs133566958	2.14019e-07	0.0271507	MODIFIER	intergenic_region	MRTFA-ENSBTAG00000042762
5	111861516	rs109344582	2.17467e-07	0.026742	MODIFIER	intergenic_region	MRTFA-ENSBTAG00000042762
5	111862315	rs110823986	1.91291e-07	0.0302756	MODIFIER	intergenic_region	MRTFA-ENSBTAG00000042762
5	111879262	rs137185567	1.91458e-07	0.0302456	MODIFIER	intergenic_region	MRTFA-ENSBTAG00000042762
5	111883707	rs110852459	3.65209e-07	0.0167948	MODIFIER	intergenic_region	MRTFA-ENSBTAG00000042762
5	111892103	rs109012214	1.71156e-07	0.0353085	MODIFIER	intergenic_region	MRTFA-ENSBTAG00000042762
5	111894468	rs109808991	1.17775e-07	0.0506237	MODIFIER	intergenic_region	MRTFA-ENSBTAG00000042762
5	111898091	rs110386624	7.59995e-08	0.0738277	MODIFIER	intergenic_region	MRTFA-ENSBTAG00000042762
5	111898286	rs109498096	1.2e-07	0.049726	MODIFIER	intergenic_region	MRTFA-ENSBTAG00000042762
5	111907383	rs134350817	7.65728e-08	0.0767751	MODIFIER	intergenic_region	MRTFA-ENSBTAG00000042762
5	111913383	rs208002866	3.78188e-08	0.145003	MODIFIER	intergenic_region	MRTFA-ENSBTAG00000042762
5	111918900	rs109914138	4.36731e-08	0.126093	MODIFIER	intergenic_region	MRTFA-ENSBTAG00000042762
6	81569707		0.00274251	0.000374729	MODIFIER	intergenic_region	EPHA5-ENSBTAG00000052362
6	81569708		0.00274251	0.000374729	MODIFIER	intergenic_region	EPHA5-ENSBTAG00000052362
6	81606258	rs799118018	0.00454226	0.000268037	MODIFIER	intergenic_region	EPHA5-ENSBTAG00000052362
6	81606259	rs799706228	0.00454226	0.000268037	MODIFIER	intergenic_region	EPHA5-ENSBTAG00000052362
6	81606261	rs464623899	0.00454226	0.000268037	MODIFIER	intergenic_region	EPHA5-ENSBTAG00000052362
6	81918700		0.00108345	0.000976822	MODIFIER	intergenic_region	ENSBTAG00000052362-CENPC
6	82064862		0.00376205	0.000319301	MODIFIER	intergenic_region	ENSBTAG00000052362-CENPC
6	82064863	rs468662255	0.00376205	0.000319301	MODIFIER	intergenic_region	ENSBTAG00000052362-CENPC
6	82380185		0.000728974	0.000982582
6	82392893	rs110769444	0.00304026	0.000273687	MODIFIER	intergenic_region	ENSBTAG00000052362-CENPC
6	82435900		0.0033664	0.000352172	MODIFIER	intergenic_region	ENSBTAG00000052362-CENPC
6	82724057		0.00394039	0.000309844	MODIFIER	intergenic_region	ENSBTAG00000052362-CENPC
6	83132989		0.00335191	0.000350406	MODIFIER	intergenic_region	ENSBTAG00000052362-CENPC
6	84302521	rs1116861271	0.00144802	0.000661085	MODIFIER	intron_variant	ENSBTAG00000054846
6	84302521	rs1116861271	0.00144802	0.000661085	MODIFIER	downstream_gene_variant	ENSBTAG00000053068
6	84351488	rs455575377	0.00368931	0.00029128	MODIFIER	intron_variant	ENSBTAG00000054846
6	84380408		0.00120216	0.000820529	MODIFIER	intron_variant	ENSBTAG00000054846
6	84386238	rs472771945	0.00266919	0.000390344	MODIFIER	intron_variant	ENSBTAG00000054846
6	85438110	rs137465355	2.14323e-17	0.0817134	MODIFIER	intergenic_region	CSN1S1-CSN2
6	85438122	rs110068670	2.14323e-17	0.0817134	MODIFIER	intergenic_region	CSN1S1-CSN2
6	85438156	rs110875064	2.10265e-17	0.0833167	MODIFIER	intergenic_region	CSN1S1-CSN2
6	85439356	rs109685975	5.80785e-17	0.0305432	MODIFIER	intergenic_region	CSN1S1-CSN2
6	85439641	rs110854433	2.40373e-17	0.072922	MODIFIER	intergenic_region	CSN1S1-CSN2
6	85439794	rs108954557	2.06191e-17	0.0849329	MODIFIER	intergenic_region	CSN1S1-CSN2
6	85443893	rs110217592	2.94254e-17	0.0598124	MODIFIER	intergenic_region	CSN1S1-CSN2
6	85445513	rs110410005	2.4871e-17	0.0706109	MODIFIER	intergenic_region	CSN1S1-CSN2
6	85445513	rs110410005	2.4871e-17	0.0706109	MODIFIER	downstream_gene_variant	CSN2
6	85450410	rs110672723	2.52423e-17	0.0695976	MODIFIER	intron_variant	CSN2
6	85451298	rs43703011	3.1539e-17	0.0558801	MODERATE	missense_variant	CSN2
6	85452536	rs109780890	2.25111e-17	0.0779131	MODIFIER	intron_variant	CSN2
6	85453291	rs110564693	2.10364e-17	0.0833023	MODIFIER	intron_variant	CSN2
6	85454227	rs81184820	1.64157e-17	0.1064	MODIFIER	intron_variant	CSN2
6	85726256	rs110462908	2.54387e-08	0.968997	MODIFIER	intergenic_region	ENSBTAG00000049824-CABS1
6	86240755	rs468380923	0.00101197	0.000874963	MODIFIER	intergenic_region	ENSBTAG00000051236-MOB1B
6	86247598	rs451777297	0.00115222	0.000771587	MODIFIER	upstream_gene_variant	MOB1B
6	86247598	rs451777297	0.00115222	0.000771587	MODIFIER	intergenic_region	ENSBTAG00000051236-MOB1B
6	86257891	rs474116981	0.000992842	0.000885616	MODIFIER	intron_variant	MOB1B
6	86264139	rs443267304	0.000992842	0.000885616	MODIFIER	intron_variant	MOB1B
6	86301795	rs382773123	0.000352491	0.00218315	MODIFIER	intron_variant	MOB1B
6	86308132	rs378070567	0.000788279	0.00101579	MODIFIER	3_prime_UTR_variant	MOB1B
6	86313081	rs382256584	0.000597789	0.00131314	MODIFIER	intergenic_region	MOB1B-DCK
6	86313081	rs382256584	0.000597789	0.00131314	MODIFIER	downstream_gene_variant	MOB1B
6	86314077		0.000597789	0.00131314	MODIFIER	upstream_gene_variant	DCK
6	86314077		0.000597789	0.00131314	MODIFIER	intergenic_region	MOB1B-DCK
6	86317495	rs519998151	0.000612402	0.00128729	MODIFIER	upstream_gene_variant	DCK
6	86317495	rs519998151	0.000612402	0.00128729	MODIFIER	intergenic_region	MOB1B-DCK
6	86328373	rs453069646	0.000747528	0.00116793	MODIFIER	intron_variant	DCK
6	86485691	rs137681701	0.000798836	0.00101063	MODIFIER	intron_variant	SLC4A4
6	86533601	rs434946760	0.00272522	0.000341173	MODIFIER	intron_variant	SLC4A4
6	86539193	rs474715837	0.00341786	0.000277953	MODIFIER	intron_variant	SLC4A4
6	86539201	rs436932613	0.00341786	0.000277953	MODIFIER	intron_variant	SLC4A4
6	86555586	rs378806055	0.00145951	0.000631044	MODIFIER	intron_variant	SLC4A4
6	86599304	rs135869441	0.00162392	0.000573845	MODIFIER	intron_variant	SLC4A4
6	86609260	rs454052121	0.00105026	0.000861633	MODIFIER	intron_variant	SLC4A4
6	86629720		0.00158224	0.000588672	MODIFIER	intron_variant	SLC4A4
6	86675712	rs800989209	0.000840894	0.00105717	MODIFIER	intron_variant	SLC4A4
6	86716213	rs134607015	0.000770399	0.00111707	MODIFIER	intron_variant	SLC4A4
6	86723709	rs446755846	0.000939205	0.00095749	MODIFIER	intron_variant	SLC4A4
6	86819501	rs439386147	0.00161083	0.000569675	MODIFIER	intergenic_region	SLC4A4-GC
6	86880202	rs448247779	0.00145669	0.000632178	MODIFIER	intergenic_region	SLC4A4-GC
6	86880205		0.00145669	0.000632178
6	86927234		0.00240572	0.000398846	MODIFIER	intergenic_region	SLC4A4-GC
6	86943133	rs377852090	0.0017849	0.00052516	MODIFIER	intergenic_region	SLC4A4-GC
6	86943336	rs381244687	0.0017849	0.00052516	MODIFIER	intergenic_region	SLC4A4-GC
6	86943438	rs383156638	0.0017849	0.00052516	MODIFIER	intergenic_region	SLC4A4-GC
6	86943439	rs378470659	0.0017849	0.00052516	MODIFIER	intergenic_region	SLC4A4-GC
6	86943516	rs381144733	0.0017849	0.00052516	MODIFIER	intergenic_region	SLC4A4-GC
6	86943559	rs210262608	0.0017849	0.00052516	MODIFIER	intergenic_region	SLC4A4-GC
6	86943567	rs210854054	0.0017849	0.00052516	MODIFIER	intergenic_region	SLC4A4-GC
6	86943579	rs208097829	0.0017849	0.00052516	MODIFIER	intergenic_region	SLC4A4-GC
6	86943634	rs384542282	0.0017849	0.00052516	MODIFIER	intergenic_region	SLC4A4-GC
6	86943875	rs209940998	0.0017849	0.00052516	MODIFIER	intergenic_region	SLC4A4-GC
6	86943942	rs211305791	0.0017849	0.00052516	MODIFIER	intergenic_region	SLC4A4-GC
6	86943974	rs208795998	0.0017849	0.00052516	MODIFIER	intergenic_region	SLC4A4-GC
6	86944093		0.0017849	0.00052516	MODIFIER	intergenic_region	SLC4A4-GC
6	86944244	rs209979326	0.0017849	0.00052516	MODIFIER	intergenic_region	SLC4A4-GC
6	86944349	rs211489492	0.0017849	0.00052516	MODIFIER	intergenic_region	SLC4A4-GC
6	86944849	rs379801750	0.0017849	0.00052516	MODIFIER	intergenic_region	SLC4A4-GC
6	86944863	rs383321084	0.0017849	0.00052516	MODIFIER	intergenic_region	SLC4A4-GC
6	86944866	rs378089826	0.0017849	0.00052516	MODIFIER	intergenic_region	SLC4A4-GC
6	86945007	rs383344010	0.0017849	0.00052516	MODIFIER	intergenic_region	SLC4A4-GC
6	86945151	rs378423852	0.0017849	0.00052516	MODIFIER	intergenic_region	SLC4A4-GC
6	86945194	rs382206739	0.0017849	0.00052516	MODIFIER	intergenic_region	SLC4A4-GC
6	86945628	rs377959304	0.0017849	0.00052516	MODIFIER	intergenic_region	SLC4A4-GC
6	86945684	rs381216690	0.0017849	0.00052516	MODIFIER	intergenic_region	SLC4A4-GC
6	86945718		0.0017849	0.00052516	MODIFIER	intergenic_region	SLC4A4-GC
6	86946108	rs382587985	0.0017849	0.00052516	MODIFIER	intergenic_region	SLC4A4-GC
6	86946182	rs384396064	0.0017849	0.00052516	MODIFIER	intergenic_region	SLC4A4-GC
6	86946254	rs379435071	0.0017849	0.00052516	MODIFIER	intergenic_region	SLC4A4-GC
6	86946409	rs382765024	0.0017849	0.00052516	MODIFIER	intergenic_region	SLC4A4-GC
6	86946801	rs385814109	0.00172263	0.000542424	MODIFIER	intergenic_region	SLC4A4-GC
6	86947217	rs381984793	0.00172263	0.000542424	MODIFIER	intergenic_region	SLC4A4-GC
6	86947300	rs385401742	0.00172263	0.000542424	MODIFIER	intergenic_region	SLC4A4-GC
6	86947361	rs380110820	0.00172263	0.000542424	MODIFIER	intergenic_region	SLC4A4-GC
6	86947465	rs383626069	0.00172263	0.000542424	MODIFIER	intergenic_region	SLC4A4-GC
6	86948437	rs382042843	0.00172263	0.000542424	MODIFIER	intergenic_region	SLC4A4-GC
6	86952362	rs439616418	0.001794	0.000522706	MODIFIER	intergenic_region	SLC4A4-GC
6	86952362	rs439616418	0.001794	0.000522706	MODIFIER	downstream_gene_variant	GC
6	86952590	rs517257772	0.001794	0.000522706	MODIFIER	downstream_gene_variant	GC
6	86952590	rs517257772	0.001794	0.000522706	MODIFIER	intergenic_region	SLC4A4-GC
6	86952591	rs523348057	0.001794	0.000522706	MODIFIER	intergenic_region	SLC4A4-GC
6	86952591	rs523348057	0.001794	0.000522706	MODIFIER	downstream_gene_variant	GC
6	86953491	rs443533711	0.001794	0.000522706	MODIFIER	intergenic_region	SLC4A4-GC
6	86953491	rs443533711	0.001794	0.000522706	MODIFIER	downstream_gene_variant	GC
6	86954508	rs516227289	0.001794	0.000522706	MODIFIER	3_prime_UTR_variant	GC
6	86954688	rs524442978	0.001794	0.000522706	MODIFIER	3_prime_UTR_variant	GC
6	86954806	rs208983507	0.001794	0.000522706	MODIFIER	3_prime_UTR_variant	GC
6	86954986	rs210928434	0.001794	0.000522706	MODIFIER	3_prime_UTR_variant	GC
6	86955049		0.001794	0.000522706	MODIFIER	3_prime_UTR_variant	GC
6	86955083	rs207703992	0.001794	0.000522706	MODIFIER	3_prime_UTR_variant	GC
6	86955091	rs209069815	0.001794	0.000522706	MODIFIER	3_prime_UTR_variant	GC
6	86955094	rs210264918	0.001794	0.000522706	MODIFIER	3_prime_UTR_variant	GC
6	86955107	rs207809260	0.001794	0.000522706	MODIFIER	3_prime_UTR_variant	GC
6	86955208	rs464876756	0.001794	0.000522706	MODIFIER	3_prime_UTR_variant	GC
6	86955256		0.001794	0.000522706	MODIFIER	3_prime_UTR_variant	GC
6	86955280	rs433432073	0.001794	0.000522706	MODIFIER	3_prime_UTR_variant	GC
6	86955378	rs517338625	0.001794	0.000522706	MODIFIER	3_prime_UTR_variant	GC
6	86955415	rs526037833	0.001794	0.000522706	MODIFIER	3_prime_UTR_variant	GC
6	86955619	rs208525453	0.001794	0.000522706	MODIFIER	3_prime_UTR_variant	GC
6	86955798	rs209728108	0.001794	0.000522706	MODIFIER	3_prime_UTR_variant	GC
6	86955874	rs210433541	0.001794	0.000522706	MODIFIER	3_prime_UTR_variant	GC
6	86955956	rs208312678	0.001794	0.000522706	MODIFIER	3_prime_UTR_variant	GC
6	86956096	rs209411512	0.001794	0.000522706	LOW	synonymous_variant	GC
6	86956097	rs210870049	0.001794	0.000522706	MODERATE	missense_variant	GC
6	86956143	rs208278646	0.001794	0.000522706	MODERATE	missense_variant	GC
6	86956200	rs209618726	0.001794	0.000522706	HIGH	stop_gained	GC
6	86956260	rs524570623	0.001794	0.000522706	MODIFIER	intron_variant	GC
6	86956368	rs518281675	0.001794	0.000522706	MODIFIER	intron_variant	GC
6	86956385	rs519087434	0.001794	0.000522706	MODIFIER	intron_variant	GC
6	86956453	rs525677693	0.001794	0.000522706	MODIFIER	intron_variant	GC
6	86956455	rs525332256	0.001794	0.000522706	MODIFIER	intron_variant	GC
6	86956468	rs207617809	0.001794	0.000522706	MODIFIER	intron_variant	GC
6	86956469	rs209075180	0.001794	0.000522706	MODIFIER	intron_variant	GC
6	86956488	rs210559127	0.001794	0.000522706	MODIFIER	intron_variant	GC
6	86956518	rs208176414	0.001794	0.000522706	MODIFIER	intron_variant	GC
6	86956549		0.001794	0.000522706	MODIFIER	intron_variant	GC
6	86956604	rs730549533	0.001794	0.000522706	MODIFIER	intron_variant	GC
6	86956789	rs210763991	0.001794	0.000522706	MODIFIER	intron_variant	GC
6	86956807	rs525447243	0.001794	0.000522706	MODIFIER	intron_variant	GC
6	86956852		0.001794	0.000522706	MODIFIER	intron_variant	GC
6	86956925	rs517598080	0.001794	0.000522706	MODIFIER	intron_variant	GC
6	86956939	rs518423331	0.001794	0.000522706	MODIFIER	intron_variant	GC
6	86956987	rs522062153	0.001794	0.000522706	MODIFIER	intron_variant	GC
6	86957003	rs208495626	0.001794	0.000522706	MODIFIER	intron_variant	GC
6	86957061	rs519354106	0.001794	0.000522706	MODIFIER	intron_variant	GC
6	86957083	rs526386997	0.00176434	0.000530963	MODIFIER	intron_variant	GC
6	86957095	rs520005433	0.00176434	0.000530963	MODIFIER	intron_variant	GC
6	86957102	rs522172579	0.00176434	0.000530963	MODIFIER	intron_variant	GC
6	86957123	rs525796783	0.00176434	0.000530963	MODIFIER	intron_variant	GC
6	86957131	rs519391811	0.00176434	0.000530963	MODIFIER	intron_variant	GC
6	86957140	rs523011600	0.00176434	0.000530963	MODIFIER	intron_variant	GC
6	86957144	rs464795294	0.00176434	0.000530963	MODIFIER	intron_variant	GC
6	86957155	rs478423714	0.00176434	0.000530963	MODIFIER	intron_variant	GC
6	86957160	rs525275166	0.00176434	0.000530963	MODIFIER	intron_variant	GC
6	86957162		0.00235497	0.000405773
6	86957191		0.001794	0.000522706	MODIFIER	intron_variant	GC
6	86957201		0.001794	0.000522706
6	86957213	rs435556673	0.001794	0.000522706	MODIFIER	intron_variant	GC
6	86957295	rs443366526	0.001794	0.000522706	MODIFIER	intron_variant	GC
6	86957306	rs521074798	0.001794	0.000522706	MODIFIER	intron_variant	GC
6	86957326	rs134946866	0.001794	0.000522706	MODIFIER	intron_variant	GC
6	86957336	rs210875593	0.00176434	0.000530963	MODIFIER	intron_variant	GC
6	86957460	rs521985279	0.001794	0.000522706	MODIFIER	intron_variant	GC
6	86957561	rs522845189	0.001794	0.000522706	MODIFIER	intron_variant	GC
6	86957606	rs208829871	0.001794	0.000522706	MODIFIER	intron_variant	GC
6	86957706	rs209862919	0.001794	0.000522706	MODIFIER	intron_variant	GC
6	86957721	rs211610402	0.001794	0.000522706	MODIFIER	intron_variant	GC
6	86957785	rs523876426	0.001794	0.000522706	MODIFIER	intron_variant	GC
6	86957800	rs523213210	0.001794	0.000522706	MODIFIER	intron_variant	GC
6	86957863	rs477129284	0.001794	0.000522706	MODIFIER	intron_variant	GC
6	86957885	rs208605612	0.001794	0.000522706	MODIFIER	intron_variant	GC
6	86957916	rs525546997	0.001794	0.000522706	MODIFIER	intron_variant	GC
6	86957958	rs524964439	0.001794	0.000522706	MODIFIER	intron_variant	GC
6	86957960		0.001794	0.000522706	MODIFIER	intron_variant	GC
6	86957962		0.001794	0.000522706	MODIFIER	intron_variant	GC
6	86957996	rs523876146	0.001794	0.000522706	MODIFIER	intron_variant	GC
6	86958010	rs515989643	0.001794	0.000522706	MODIFIER	intron_variant	GC
6	86958057	rs518523612	0.001794	0.000522706	MODIFIER	intron_variant	GC
6	86958058	rs515781581	0.001794	0.000522706	MODIFIER	intron_variant	GC
6	86958092	rs518681108	0.001794	0.000522706	MODIFIER	intron_variant	GC
6	86958176	rs210558795	0.001794	0.000522706	MODIFIER	intron_variant	GC
6	86958195	rs208218747	0.00235875	0.00040746	MODIFIER	intron_variant	GC
6	86958199	rs714568705	0.00235875	0.00040746	MODIFIER	intron_variant	GC
6	86958277	rs521106166	0.001794	0.000522706	MODIFIER	intron_variant	GC
6	86958282	rs524775721	0.001794	0.000522706	MODIFIER	intron_variant	GC
6	86958283	rs526844906	0.001794	0.000522706	MODIFIER	intron_variant	GC
6	86958314	rs209678515	0.001794	0.000522706	MODIFIER	intron_variant	GC
6	86958343	rs439414133	0.00235875	0.00040746	MODIFIER	intron_variant	GC
6	86958344	rs721438518	0.00235875	0.00040746	MODIFIER	intron_variant	GC
6	86958353		0.00235875	0.00040746	MODIFIER	intron_variant	GC
6	86958467	rs479458051	0.001794	0.000522706	MODIFIER	intron_variant	GC
6	86958547		0.001794	0.000522706	MODIFIER	intron_variant	GC
6	86958550		0.001794	0.000522706	MODIFIER	intron_variant	GC
6	86958552		0.001794	0.000522706	MODIFIER	intron_variant	GC
6	86958555	rs520504317	0.001794	0.000522706	MODIFIER	intron_variant	GC
6	86958559	rs722418149	0.001794	0.000522706	MODIFIER	intron_variant	GC
6	86958569	rs525497005	0.001794	0.000522706	MODIFIER	intron_variant	GC
6	86958592	rs517672451	0.001794	0.000522706	MODIFIER	intron_variant	GC
6	86958649	rs518511125	0.00181105	0.000517628	MODIFIER	intron_variant	GC
6	86958794	rs207540554	0.001794	0.000522706	MODIFIER	intron_variant	GC
6	86958866	rs210917526	0.001794	0.000522706	MODIFIER	downstream_gene_variant	GC
6	86958866	rs210917526	0.001794	0.000522706	MODIFIER	intron_variant	GC
6	86958899	rs208085759	0.001794	0.000522706	MODIFIER	intron_variant	GC
6	86958899	rs208085759	0.001794	0.000522706	MODIFIER	downstream_gene_variant	GC
6	86958912	rs481882203	0.001794	0.000522706	MODIFIER	intron_variant	GC
6	86958912	rs481882203	0.001794	0.000522706	MODIFIER	downstream_gene_variant	GC
6	86958914	rs520661993	0.001794	0.000522706	MODIFIER	intron_variant	GC
6	86958914	rs520661993	0.001794	0.000522706	MODIFIER	downstream_gene_variant	GC
6	86958919	rs522119352	0.001794	0.000522706	MODIFIER	intron_variant	GC
6	86958919	rs522119352	0.001794	0.000522706	MODIFIER	downstream_gene_variant	GC
6	86958950	rs451141109	0.001794	0.000522706	MODIFIER	intron_variant	GC
6	86958950	rs451141109	0.001794	0.000522706	MODIFIER	downstream_gene_variant	GC
6	86958998	rs473086633	0.001794	0.000522706	MODIFIER	downstream_gene_variant	GC
6	86958998	rs473086633	0.001794	0.000522706	MODIFIER	intron_variant	GC
6	86959009	rs516987183	0.001794	0.000522706	MODIFIER	intron_variant	GC
6	86959009	rs516987183	0.001794	0.000522706	MODIFIER	downstream_gene_variant	GC
6	86959013	rs522613993	0.001794	0.000522706	MODIFIER	intron_variant	GC
6	86959013	rs522613993	0.001794	0.000522706	MODIFIER	downstream_gene_variant	GC
6	86959107	rs209802771	0.001794	0.000522706	MODIFIER	downstream_gene_variant	GC
6	86959107	rs209802771	0.001794	0.000522706	MODIFIER	intron_variant	GC
6	86959109	rs211680812	0.001794	0.000522706	MODIFIER	intron_variant	GC
6	86959109	rs211680812	0.001794	0.000522706	MODIFIER	downstream_gene_variant	GC
6	86959206	rs524350559	0.001794	0.000522706	MODIFIER	intron_variant	GC
6	86959206	rs524350559	0.001794	0.000522706	MODIFIER	downstream_gene_variant	GC
6	86959376	rs521550847	0.001794	0.000522706	MODIFIER	downstream_gene_variant	GC
6	86959376	rs521550847	0.001794	0.000522706	MODIFIER	intron_variant	GC
6	86959713	rs208649655	0.001794	0.000522706	MODIFIER	downstream_gene_variant	GC
6	86959713	rs208649655	0.001794	0.000522706	MODIFIER	intron_variant	GC
6	86959716	rs207687974	0.001794	0.000522706	MODIFIER	downstream_gene_variant	GC
6	86959716	rs207687974	0.001794	0.000522706	MODIFIER	intron_variant	GC
6	86959726	rs209481555	0.001794	0.000522706	MODIFIER	downstream_gene_variant	GC
6	86959726	rs209481555	0.001794	0.000522706	MODIFIER	intron_variant	GC
6	86960264	rs526566815	0.00167807	0.000556113	MODIFIER	intron_variant	GC
6	86960264	rs526566815	0.00167807	0.000556113	MODIFIER	downstream_gene_variant	GC
6	86960302	rs518741979	0.001794	0.000522706	MODIFIER	downstream_gene_variant	GC
6	86960302	rs518741979	0.001794	0.000522706	MODIFIER	intron_variant	GC
6	86960331	rs523781363	0.001794	0.000522706	MODIFIER	intron_variant	GC
6	86960331	rs523781363	0.001794	0.000522706	MODIFIER	downstream_gene_variant	GC
6	86960335	rs797963774	0.001794	0.000522706	MODIFIER	intron_variant	GC
6	86960335	rs797963774	0.001794	0.000522706	MODIFIER	downstream_gene_variant	GC
6	86960346	rs515946615	0.001794	0.000522706	MODIFIER	intron_variant	GC
6	86960346	rs515946615	0.001794	0.000522706	MODIFIER	downstream_gene_variant	GC
6	86960347	rs801106916	0.001794	0.000522706	MODIFIER	intron_variant	GC
6	86960347	rs801106916	0.001794	0.000522706	MODIFIER	downstream_gene_variant	GC
6	86960419	rs210545347	0.001794	0.000522706	MODIFIER	intron_variant	GC
6	86960419	rs210545347	0.001794	0.000522706	MODIFIER	downstream_gene_variant	GC
6	86960434	rs516973455	0.001794	0.000522706	MODIFIER	intron_variant	GC
6	86960434	rs516973455	0.001794	0.000522706	MODIFIER	downstream_gene_variant	GC
6	86960441	rs133028281	0.001794	0.000522706	MODIFIER	intron_variant	GC
6	86960441	rs133028281	0.001794	0.000522706	MODIFIER	downstream_gene_variant	GC
6	86960463	rs519609953	0.001794	0.000522706	MODIFIER	downstream_gene_variant	GC
6	86960463	rs519609953	0.001794	0.000522706	MODIFIER	intron_variant	GC
6	86960509	rs523264581	0.00176465	0.000530747	MODIFIER	downstream_gene_variant	GC
6	86960509	rs523264581	0.00176465	0.000530747	MODIFIER	intron_variant	GC
6	86960696	rs207861657	0.00176434	0.000530963	MODIFIER	downstream_gene_variant	GC
6	86960696	rs207861657	0.00176434	0.000530963	MODIFIER	intron_variant	GC
6	86960715	rs209264190	0.00167807	0.000556113	MODIFIER	intron_variant	GC
6	86960715	rs209264190	0.00167807	0.000556113	MODIFIER	downstream_gene_variant	GC
6	86960821		0.00176434	0.000530963	MODIFIER	intron_variant	GC
6	86960821		0.00176434	0.000530963	MODIFIER	downstream_gene_variant	GC
6	86960853	rs455790854	0.001794	0.000522706	MODIFIER	downstream_gene_variant	GC
6	86960853	rs455790854	0.001794	0.000522706	MODIFIER	intron_variant	GC
6	86961056	rs456975212	0.001794	0.000522706	MODIFIER	downstream_gene_variant	GC
6	86961056	rs456975212	0.001794	0.000522706	MODIFIER	intron_variant	GC
6	86961088	rs207635947	0.001794	0.000522706	MODIFIER	downstream_gene_variant	GC
6	86961088	rs207635947	0.001794	0.000522706	MODIFIER	intron_variant	GC
6	86961115	rs470597114	0.001794	0.000522706	MODIFIER	intron_variant	GC
6	86961115	rs470597114	0.001794	0.000522706	MODIFIER	downstream_gene_variant	GC
6	86961161	rs439512197	0.001794	0.000522706	MODIFIER	downstream_gene_variant	GC
6	86961161	rs439512197	0.001794	0.000522706	MODIFIER	intron_variant	GC
6	86961220	rs459627619	0.001794	0.000522706	MODIFIER	intron_variant	GC
6	86961220	rs459627619	0.001794	0.000522706	MODIFIER	downstream_gene_variant	GC
6	86961422	rs208340876	0.001794	0.000522706	MODIFIER	intron_variant	GC
6	86961422	rs208340876	0.001794	0.000522706	MODIFIER	downstream_gene_variant	GC
6	86961533	rs209843741	0.00262249	0.000367863	MODIFIER	intron_variant	GC
6	86961533	rs209843741	0.00262249	0.000367863	MODIFIER	downstream_gene_variant	GC
6	86961585	rs379444482	0.001794	0.000522706	MODIFIER	intron_variant	GC
6	86961585	rs379444482	0.001794	0.000522706	MODIFIER	downstream_gene_variant	GC
6	86961782	rs384537446	0.001794	0.000522706	MODIFIER	intron_variant	GC
6	86961782	rs384537446	0.001794	0.000522706	MODIFIER	downstream_gene_variant	GC
6	86962138	rs208317289	0.001794	0.000522706	MODIFIER	downstream_gene_variant	GC
6	86962138	rs208317289	0.001794	0.000522706	MODIFIER	intron_variant	GC
6	86962607		0.00218604	0.000407091	MODIFIER	downstream_gene_variant	GC
6	86962607		0.00218604	0.000407091	MODIFIER	intron_variant	GC
6	86962796	rs211425114	0.001794	0.000522706	MODIFIER	intron_variant	GC
6	86962796	rs211425114	0.001794	0.000522706	MODIFIER	downstream_gene_variant	GC
6	86962841		0.001794	0.000522706	MODIFIER	intron_variant	GC
6	86962841		0.001794	0.000522706	MODIFIER	downstream_gene_variant	GC
6	86962842	rs466997813	0.001794	0.000522706	MODIFIER	intron_variant	GC
6	86962842	rs466997813	0.001794	0.000522706	MODIFIER	downstream_gene_variant	GC
6	86962929	rs208810637	0.001794	0.000522706	MODIFIER	intron_variant	GC
6	86962929	rs208810637	0.001794	0.000522706	MODIFIER	downstream_gene_variant	GC
6	86962977	rs209984040	0.001794	0.000522706	MODIFIER	downstream_gene_variant	GC
6	86962977	rs209984040	0.001794	0.000522706	MODIFIER	intron_variant	GC
6	86963107	rs211512582	0.001794	0.000522706	MODIFIER	downstream_gene_variant	GC
6	86963107	rs211512582	0.001794	0.000522706	MODIFIER	intron_variant	GC
6	86963375	rs210185744	0.001794	0.000522706	MODIFIER	downstream_gene_variant	GC
6	86963375	rs210185744	0.001794	0.000522706	MODIFIER	intron_variant	GC
6	86963395	rs377923859	0.001794	0.000522706	MODIFIER	downstream_gene_variant	GC
6	86963395	rs377923859	0.001794	0.000522706	MODIFIER	intron_variant	GC
6	86963444	rs208821217	0.00150915	0.000612877	MODIFIER	downstream_gene_variant	GC
6	86963444	rs208821217	0.00150915	0.000612877	MODIFIER	intron_variant	GC
6	86963533	rs135176363	0.001794	0.000522706	MODIFIER	downstream_gene_variant	GC
6	86963533		0.001794	0.000522706	MODIFIER	intron_variant	GC
6	86963571	rs378197421	0.001794	0.000522706	MODIFIER	downstream_gene_variant	GC
6	86963571	rs378197421	0.001794	0.000522706	MODIFIER	intron_variant	GC
6	86963637	rs210261849	0.001794	0.000522706	MODIFIER	downstream_gene_variant	GC
6	86964269	rs385101461	0.001794	0.000522706	MODIFIER	intron_variant	GC
6	86964330	rs208820055	0.001794	0.000522706	MODIFIER	intron_variant	GC
6	86964379	rs210129517	0.001794	0.000522706	MODIFIER	intron_variant	GC
6	86964571	rs385453193	0.001794	0.000522706	MODIFIER	intron_variant	GC
6	86964863	rs382580718	0.001794	0.000522706	MODIFIER	intron_variant	GC
6	86964928	rs385915022	0.001794	0.000522706	MODIFIER	intron_variant	GC
6	86965109	rs207556917	0.001794	0.000522706	MODIFIER	intron_variant	GC
6	86965123	rs211362088	0.001794	0.000522706	MODIFIER	intron_variant	GC
6	86965185	rs208603506	0.00153902	0.000601937	MODIFIER	intron_variant	GC
6	86965319	rs209437709	0.001794	0.000522706	MODIFIER	intron_variant	GC
6	86965492	rs210873021	0.001794	0.000522706	MODIFIER	intron_variant	GC
6	86965530	rs207716524	0.001794	0.000522706	MODIFIER	intron_variant	GC
6	86965682	rs378406815	0.001794	0.000522706	MODIFIER	intron_variant	GC
6	86965808	rs209506043	0.001794	0.000522706	MODIFIER	intron_variant	GC
6	86965913	rs210303463	0.001794	0.000522706	MODIFIER	intron_variant	GC
6	86965922	rs208656793	0.001794	0.000522706	MODIFIER	intron_variant	GC
6	86966308	rs525687458	4.10545e-22	0.00304469	MODIFIER	intron_variant	GC
6	86966387	rs209311887	0.001794	0.000522706	MODIFIER	intron_variant	GC
6	86966415	rs211140260	0.001794	0.000522706	MODIFIER	intron_variant	GC
6	86966436	rs207945399	0.001794	0.000522706	MODIFIER	intron_variant	GC
6	86966463	rs210205227	0.001794	0.000522706	MODIFIER	intron_variant	GC
6	86966630	rs381117004	0.00199458	0.000473949	MODIFIER	intron_variant	GC
6	86966657	rs382737634	0.001794	0.000522706	MODIFIER	intron_variant	GC
6	86966815	rs385155590	0.001794	0.000522706	MODIFIER	intron_variant	GC
6	86966854	rs379803367	0.001794	0.000522706	MODIFIER	intron_variant	GC
6	86966915	rs207638107	0.001794	0.000522706	MODIFIER	intron_variant	GC
6	86966957	rs211644842	0.001794	0.000522706	MODIFIER	intron_variant	GC
6	86967130	rs383985597	0.001794	0.000522706	MODIFIER	intron_variant	GC
6	86967435	rs136622454	8.13193e-05	0.00584116	MODIFIER	intron_variant	GC
6	86968054	rs134354575	8.13193e-05	0.00584116	MODIFIER	intron_variant	GC
6	86968054	rs134354575	8.13193e-05	0.00584116	MODIFIER	downstream_gene_variant	GC
6	86968079	rs137673024	8.13193e-05	0.00584116	MODIFIER	downstream_gene_variant	GC
6	86968079	rs137673024	8.13193e-05	0.00584116	MODIFIER	intron_variant	GC
6	86968081	rs133168864	8.13193e-05	0.00584116	MODIFIER	intron_variant	GC
6	86968081	rs133168864	8.13193e-05	0.00584116	MODIFIER	downstream_gene_variant	GC
6	86968175	rs384380464	0.000213474	0.00241959	MODIFIER	intron_variant	GC
6	86968175	rs384380464	0.000213474	0.00241959	MODIFIER	downstream_gene_variant	GC
6	86968237	rs134147739	8.09773e-05	0.00587876	MODIFIER	intron_variant	GC
6	86968237	rs134147739	8.09773e-05	0.00587876	MODIFIER	downstream_gene_variant	GC
6	86968415	rs134033281	6.8179e-05	0.0069094	MODIFIER	downstream_gene_variant	GC
6	86968415	rs134033281	6.8179e-05	0.0069094	MODIFIER	intron_variant	GC
6	86968499	rs135503185	0.000236018	0.00219915	MODIFIER	downstream_gene_variant	GC
6	86968499	rs135503185	0.000236018	0.00219915	MODIFIER	intron_variant	GC
6	86968519	rs133429253	8.16238e-05	0.00582843	MODIFIER	downstream_gene_variant	GC
6	86968519	rs133429253	8.16238e-05	0.00582843	MODIFIER	intron_variant	GC
6	86968666	rs134886254	0.000173242	0.00293572	MODIFIER	downstream_gene_variant	GC
6	86968666	rs134886254	0.000173242	0.00293572	MODIFIER	intron_variant	GC
6	86968749	rs136046212	7.78034e-05	0.00610338	MODIFIER	intron_variant	GC
6	86968749	rs136046212	7.78034e-05	0.00610338	MODIFIER	downstream_gene_variant	GC
6	86968750	rs136773631	7.78034e-05	0.00610338	MODIFIER	intron_variant	GC
6	86968750	rs136773631	7.78034e-05	0.00610338	MODIFIER	downstream_gene_variant	GC
6	86968751	rs134764774	7.78034e-05	0.00610338	MODIFIER	intron_variant	GC
6	86968751	rs134764774	7.78034e-05	0.00610338	MODIFIER	downstream_gene_variant	GC
6	86968793	rs210350469	0.000111008	0.00435963	MODIFIER	downstream_gene_variant	GC
6	86968793	rs210350469	0.000111008	0.00435963	MODIFIER	intron_variant	GC
6	86968936	rs137824242	0.00012362	0.00393875	MODIFIER	intron_variant	GC
6	86968936	rs137824242	0.00012362	0.00393875	MODIFIER	downstream_gene_variant	GC
6	86968951	rs208637650	0.00012362	0.00393875	MODIFIER	intron_variant	GC
6	86968951	rs208637650	0.00012362	0.00393875	MODIFIER	downstream_gene_variant	GC
6	86969245	rs135660589	0.000120013	0.00406305	MODIFIER	intron_variant	GC
6	86969245	rs135660589	0.000120013	0.00406305	MODIFIER	downstream_gene_variant	GC
6	86969248	rs136476243	0.000120013	0.00406305	MODIFIER	downstream_gene_variant	GC
6	86969248	rs136476243	0.000120013	0.00406305	MODIFIER	intron_variant	GC
6	86969326	rs134195501	0.000105454	0.00457438	MODIFIER	intron_variant	GC
6	86969326	rs134195501	0.000105454	0.00457438	MODIFIER	downstream_gene_variant	GC
6	86969336	rs137525682	0.000124454	0.00391858	MODIFIER	intron_variant	GC
6	86969336	rs137525682	0.000124454	0.00391858	MODIFIER	downstream_gene_variant	GC
6	86969401	rs132714995	0.000162653	0.00304746	MODIFIER	intron_variant	GC
6	86969401	rs132714995	0.000162653	0.00304746	MODIFIER	downstream_gene_variant	GC
6	86969481		0.000177448	0.00307305	MODIFIER	intron_variant	GC
6	86969481		0.000177448	0.00307305	MODIFIER	downstream_gene_variant	GC
6	86969572		0.00012362	0.00393875	MODIFIER	intron_variant	GC
6	86969572		0.00012362	0.00393875	MODIFIER	downstream_gene_variant	GC
6	86969580	rs137087855	0.00012362	0.00393875	MODIFIER	downstream_gene_variant	GC
6	86969580	rs137087855	0.00012362	0.00393875	MODIFIER	intron_variant	GC
6	86969639	rs135196800	0.000120013	0.00406305	MODIFIER	intron_variant	GC
6	86969639	rs135196800	0.000120013	0.00406305	MODIFIER	downstream_gene_variant	GC
6	86969813	rs132952510	0.000124086	0.00392532	MODIFIER	intron_variant	GC
6	86969813	rs132952510	0.000124086	0.00392532	MODIFIER	downstream_gene_variant	GC
6	86969842	rs134030689	0.000124086	0.00392532	MODIFIER	intron_variant	GC
6	86969842	rs134030689	0.000124086	0.00392532	MODIFIER	downstream_gene_variant	GC
6	86969918	rs135400856	0.000116407	0.00417362	MODIFIER	intron_variant	GC
6	86969918	rs135400856	0.000116407	0.00417362	MODIFIER	downstream_gene_variant	GC
6	86969931	rs132854893	0.000116407	0.00417362	MODIFIER	intron_variant	GC
6	86969931	rs132854893	0.000116407	0.00417362	MODIFIER	downstream_gene_variant	GC
6	86970001	rs380395417	0.000122652	0.00396881	MODIFIER	intron_variant	GC
6	86970001	rs380395417	0.000122652	0.00396881	MODIFIER	downstream_gene_variant	GC
6	86970028	rs384009482	0.000120234	0.00404335	MODIFIER	intron_variant	GC
6	86970028	rs384009482	0.000120234	0.00404335	MODIFIER	downstream_gene_variant	GC
6	86970038	rs385894741	0.000120234	0.00404335	MODIFIER	downstream_gene_variant	GC
6	86970038	rs385894741	0.000120234	0.00404335	MODIFIER	intron_variant	GC
6	86970126	rs469753438	6.00359e-05	0.0103666	MODIFIER	intron_variant	GC
6	86970126	rs469753438	6.00359e-05	0.0103666	MODIFIER	downstream_gene_variant	GC
6	86970244		0.00167873	0.000384356	MODIFIER	intron_variant	GC
6	86970244		0.00167873	0.000384356	MODIFIER	downstream_gene_variant	GC
6	86970378	rs137258136	0.000129302	0.00378314	MODIFIER	intron_variant	GC
6	86970378	rs137258136	0.000129302	0.00378314	MODIFIER	downstream_gene_variant	GC
6	86970425	rs135710584	0.000124454	0.00391858	MODIFIER	downstream_gene_variant	GC
6	86970425	rs135710584	0.000124454	0.00391858	MODIFIER	intron_variant	GC
6	86970485	rs133647067	0.000116712	0.00417145	MODIFIER	intron_variant	GC
6	86970485	rs133647067	0.000116712	0.00417145	MODIFIER	downstream_gene_variant	GC
6	86970703	rs135473350	0.00016093	0.00307402	MODIFIER	downstream_gene_variant	GC
6	86970703	rs135473350	0.00016093	0.00307402	MODIFIER	intron_variant	GC
6	86970725	rs136425121	0.00016093	0.00307402	MODIFIER	intron_variant	GC
6	86970725	rs136425121	0.00016093	0.00307402	MODIFIER	downstream_gene_variant	GC
6	86970735	rs134010985	0.00016093	0.00307402	MODIFIER	intron_variant	GC
6	86970735	rs134010985	0.00016093	0.00307402	MODIFIER	downstream_gene_variant	GC
6	86970793	rs134769436	0.00012362	0.00393875	MODIFIER	intron_variant	GC
6	86970793	rs134769436	0.00012362	0.00393875	MODIFIER	downstream_gene_variant	GC
6	86970881	rs137827059	0.000316532	0.00167046	MODIFIER	intron_variant	GC
6	86970881	rs137827059	0.000316532	0.00167046	MODIFIER	downstream_gene_variant	GC
6	86971017	rs133578893	0.00012362	0.00393875	MODIFIER	intron_variant	GC
6	86971017	rs133578893	0.00012362	0.00393875	MODIFIER	downstream_gene_variant	GC
6	86971025	rs137409249	0.000136665	0.0035849	MODIFIER	intron_variant	GC
6	86971025	rs137409249	0.000136665	0.0035849	MODIFIER	downstream_gene_variant	GC
6	86971088	rs132841712	8.70529e-05	0.00548974	MODIFIER	downstream_gene_variant	GC
6	86971088	rs132841712	8.70529e-05	0.00548974	MODIFIER	intron_variant	GC
6	86971100	rs133863813	8.70529e-05	0.00548974	MODIFIER	intron_variant	GC
6	86971100	rs133863813	8.70529e-05	0.00548974	MODIFIER	downstream_gene_variant	GC
6	86971151	rs135291007	0.00012362	0.00393875	MODIFIER	downstream_gene_variant	GC
6	86971151	rs135291007	0.00012362	0.00393875	MODIFIER	intron_variant	GC
6	86971209	rs132716502	9.40725e-05	0.00510515	MODIFIER	downstream_gene_variant	GC
6	86971209	rs132716502	9.40725e-05	0.00510515	MODIFIER	intron_variant	GC
6	86971249		0.000124086	0.00392532	MODIFIER	downstream_gene_variant	GC
6	86971249		0.000124086	0.00392532	MODIFIER	intron_variant	GC
6	86971632	rs443338348	0.0026645	0.000362435	MODIFIER	intron_variant	GC
6	86971632	rs443338348	0.0026645	0.000362435	MODIFIER	downstream_gene_variant	GC
6	86971904	rs209287648	0.0026645	0.000362435	MODIFIER	intron_variant	GC
6	86971904	rs209287648	0.0026645	0.000362435	MODIFIER	downstream_gene_variant	GC
6	86971951	rs135762515	0.000134457	0.00363872	MODIFIER	downstream_gene_variant	GC
6	86971951	rs135762515	0.000134457	0.00363872	MODIFIER	intron_variant	GC
6	86972280	rs136673242	0.00012362	0.00393875	MODIFIER	intron_variant	GC
6	86972280	rs136673242	0.00012362	0.00393875	MODIFIER	downstream_gene_variant	GC
6	86972434		0.00016093	0.00307402	MODIFIER	downstream_gene_variant	GC
6	86972434		0.00016093	0.00307402	MODIFIER	intron_variant	GC
6	86972708	rs134011290	0.00012362	0.00393875	MODIFIER	intron_variant	GC
6	86972708	rs134011290	0.00012362	0.00393875	MODIFIER	downstream_gene_variant	GC
6	86972747	rs132720609	0.00015684	0.00314832	MODIFIER	intron_variant	GC
6	86972747	rs132720609	0.00015684	0.00314832	MODIFIER	downstream_gene_variant	GC
6	86972825	rs133460058	0.00012362	0.00393875	MODIFIER	intron_variant	GC
6	86972825	rs133460058	0.00012362	0.00393875	MODIFIER	downstream_gene_variant	GC
6	86973147	rs135288980	0.00012362	0.00393875	MODIFIER	intron_variant	GC
6	86973174	rs136374482	0.000114148	0.0042463	MODIFIER	intron_variant	GC
6	86973265	rs133242107	0.000132725	0.00368248	MODIFIER	intron_variant	GC
6	86973316	rs137240170	0.000119197	0.00408436	MODIFIER	intron_variant	GC
6	86973404	rs136188211	0.000153255	0.00319666	MODIFIER	intron_variant	GC
6	86973493		4.52855e-05	0.0152279	MODIFIER	intron_variant	GC
6	86973541	rs135068414	8.70529e-05	0.00548974	MODIFIER	intron_variant	GC
6	86973578	rs136986657	8.70529e-05	0.00548974	MODIFIER	intron_variant	GC
6	86973642	rs134893283	0.00012362	0.00393875	MODIFIER	intron_variant	GC
6	86973646	rs135764933	0.00012362	0.00393875	MODIFIER	intron_variant	GC
6	86973693	rs133707963	0.00012362	0.00393875	MODIFIER	intron_variant	GC
6	86973714	rs135183708	0.00012362	0.00393875	MODIFIER	intron_variant	GC
6	86973834	rs132985908	0.000131286	0.00372117	MODIFIER	intron_variant	GC
6	86973907	rs133583657	8.48567e-05	0.00560739	MODIFIER	intron_variant	GC
6	86973963	rs137412281	0.000124454	0.00391858	MODIFIER	intron_variant	GC
6	86974022	rs132849659	0.00012362	0.00393875	MODIFIER	intron_variant	GC
6	86974075	rs136005043	0.000120481	0.00403572	MODIFIER	intron_variant	GC
6	86974187	rs132706754	0.00013106	0.0037278	MODIFIER	intron_variant	GC
6	86974324	rs136303714	0.000113716	0.00427541	MODIFIER	intron_variant	GC
6	86974397	rs480426769	0.0026645	0.000362435	MODIFIER	intron_variant	GC
6	86974482	rs136467846	0.000308753	0.00170997	MODIFIER	intron_variant	GC
6	86974501		0.000308753	0.00170997	MODIFIER	intron_variant	GC
6	86974614	rs137754770	0.000121293	0.0040151	MODIFIER	intron_variant	GC
6	86974637	rs136838094	0.000121293	0.0040151	MODIFIER	intron_variant	GC
6	86974680	rs134451546	8.47951e-05	0.00562819	MODIFIER	intron_variant	GC
6	86974924	rs133310590	0.000120481	0.00403572	MODIFIER	intron_variant	GC
6	86975212	rs137308664	0.000138256	0.00354462	MODIFIER	intron_variant	GC
6	86975354	rs136106814	0.000138256	0.00354462	MODIFIER	intron_variant	GC
6	86975445	rs209965662	0.0031781	0.000308552	MODIFIER	intron_variant	GC
6	86975476	rs133893083	0.000158956	0.00311319	MODIFIER	intron_variant	GC
6	86975478		0.000158956	0.00311319
6	86975480	rs133088433	0.000158956	0.00311319	MODIFIER	intron_variant	GC
6	86975541	rs134568342	0.000138256	0.00354462	MODIFIER	intron_variant	GC
6	86975591	rs136989520	0.000138256	0.00354462	MODIFIER	intron_variant	GC
6	86975681	rs135444779	0.000139193	0.0035264	LOW	synonymous_variant	GC
6	86975904	rs137713737	0.000139193	0.0035264	MODIFIER	intron_variant	GC
6	86975906	rs133772448	0.000139193	0.0035264	MODIFIER	intron_variant	GC
6	86975911	rs135846162	0.000139193	0.0035264	MODIFIER	intron_variant	GC
6	86976021	rs133051868	0.000148038	0.00333083	MODIFIER	intron_variant	GC
6	86976061	rs134378790	0.000133943	0.00365847	MODIFIER	intron_variant	GC
6	86976100	rs135612575	0.000154931	0.00319056	MODIFIER	intron_variant	GC
6	86976159	rs132859561	0.000133943	0.00365847	MODIFIER	intron_variant	GC
6	86976195	rs137139705	0.000133052	0.0036771	MODIFIER	intron_variant	GC
6	86976219	rs135922932	0.000133052	0.0036771	MODIFIER	intron_variant	GC
6	86976239	rs136722539	0.000133052	0.0036771	MODIFIER	intron_variant	GC
6	86976316	rs134149875	0.000146523	0.00335814	MODIFIER	intron_variant	GC
6	86976489	rs133431365	0.000131052	0.00373167	MODIFIER	intron_variant	GC
6	86976490	rs134892036	0.000131052	0.00373167	MODIFIER	intron_variant	GC
6	86976501	rs137728253	0.000151598	0.00325413	MODIFIER	intron_variant	GC
6	86976562	rs211238666	0.0031781	0.000308552	MODIFIER	intron_variant	GC
6	86976962	rs137310794	0.000125544	0.00388868	MODIFIER	intron_variant	GC
6	86977102	rs136252949	0.000130189	0.00375042	MODIFIER	intron_variant	GC
6	86977219	rs135666916	0.000125544	0.00388868	MODIFIER	intron_variant	GC
6	86977277	rs134204385	0.000130189	0.00375042	MODIFIER	intron_variant	GC
6	86977287	rs454249491	0.0031781	0.000308552	MODIFIER	intron_variant	GC
6	86977299	rs135995778	0.000130189	0.00375042	MODIFIER	intron_variant	GC
6	86977333	rs133730025	0.000130189	0.00375042	MODIFIER	intron_variant	GC
6	86977376	rs210581310	0.000130189	0.00375042	MODIFIER	intron_variant	GC
6	86977403	rs382587573	0.000130189	0.00375042	MODIFIER	intron_variant	GC
6	86977449	rs133024795	0.000130189	0.00375042	MODIFIER	intron_variant	GC
6	86977543	rs209205054	0.000138235	0.00354399	MODIFIER	intron_variant	GC
6	86977598	rs134036933	0.00010197	0.00472015	MODIFIER	intron_variant	GC
6	86977628	rs730690287	0.000141901	0.00346528	MODIFIER	intron_variant	GC
6	86977634	rs132859116	0.000141901	0.00346528	MODIFIER	intron_variant	GC
6	86977982		0.000130189	0.00375042	MODIFIER	intron_variant	GC
6	86978078		0.000130189	0.00375042	MODIFIER	intron_variant	GC
6	86978102	rs136725030	0.000130189	0.00375042	MODIFIER	intron_variant	GC
6	86978163	rs137612629	0.00037252	0.00143715	MODIFIER	intron_variant	GC
6	86978254	rs382622492	0.0031781	0.000308552	MODIFIER	intron_variant	GC
6	86978392	rs384621014	0.000120744	0.00403427	MODIFIER	intron_variant	GC
6	86978395	rs379691480	0.000120744	0.00403427	MODIFIER	intron_variant	GC
6	86978437	rs382925824	0.00012605	0.0038711	MODIFIER	intron_variant	GC
6	86978580	rs134018789	0.0001257	0.00387707	MODIFIER	intron_variant	GC
6	86978606	rs137293031	0.000126523	0.00385799	MODIFIER	intron_variant	GC
6	86978993	rs136621747	0.000131052	0.00373167	MODIFIER	intron_variant	GC
6	86979006	rs133870515	0.000131052	0.00373167	MODIFIER	intron_variant	GC
6	86979007	rs135293975	0.000131052	0.00373167	MODIFIER	intron_variant	GC
6	86979016	rs436716749	0.000126389	0.00386888	MODIFIER	intron_variant	GC
6	86979028	rs134143178	0.000126389	0.00386888	MODIFIER	intron_variant	GC
6	86979036	rs454004793	0.000126389	0.00386888	MODIFIER	intron_variant	GC
6	86979131	rs384437116	0.000131052	0.00373167	MODIFIER	intron_variant	GC
6	86979132	rs377975531	0.000131052	0.00373167	MODIFIER	intron_variant	GC
6	86979146	rs381238002	0.000131052	0.00373167	MODIFIER	intron_variant	GC
6	86979215	rs384389861	0.000145879	0.00369494	MODIFIER	intron_variant	GC
6	86979245	rs379447573	0.000149646	0.00362054	MODIFIER	intron_variant	GC
6	86979265	rs381961702	0.0031781	0.000308552	MODIFIER	intron_variant	GC
6	86979281	rs135294459	0.000149646	0.00362054	MODIFIER	intron_variant	GC
6	86979294	rs527204187	0.0031781	0.000308552	MODIFIER	intron_variant	GC
6	86979297	rs136356314	0.000149646	0.00362054	MODIFIER	intron_variant	GC
6	86979312	rs133247255	0.000149646	0.00362054	MODIFIER	intron_variant	GC
6	86979369	rs137778195	0.000130189	0.00375042	MODIFIER	intron_variant	GC
6	86979370	rs133878838	0.000130189	0.00375042	MODIFIER	intron_variant	GC
6	86979402	rs137360972	0.000130189	0.00375042	MODIFIER	intron_variant	GC
6	86979772	rs136359868	0.000130189	0.00375042	MODERATE	missense_variant	GC
6	86979809	rs135187812	0.000130189	0.00375042	LOW	splice_region_variant&intron_variant	GC
6	86979831		0.000130189	0.00375042	MODIFIER	intron_variant	GC
6	86979858	rs136122165	0.000132152	0.00370031	MODIFIER	intron_variant	GC
6	86979876	rs133546166	0.000132152	0.00370031	MODIFIER	intron_variant	GC
6	86980150	rs134971849	9.17876e-05	0.00522083	MODIFIER	intron_variant	GC
6	86980303	rs208669692	0.0031781	0.000308552	MODIFIER	intron_variant	GC
6	86980304	rs210427105	0.0031781	0.000308552	MODIFIER	intron_variant	GC
6	86980322	rs456422432	0.0031781	0.000308552	MODIFIER	intron_variant	GC
6	86980550	rs137511423	0.000130189	0.00375042	MODIFIER	downstream_gene_variant	ENSBTAG00000049290
6	86980550	rs137511423	0.000130189	0.00375042	LOW	synonymous_variant	GC
6	86980872	rs383939442	0.0031781	0.000308552	MODIFIER	downstream_gene_variant	ENSBTAG00000049290
6	86980872	rs383939442	0.0031781	0.000308552	MODIFIER	intron_variant	GC
6	86980880	rs379635676	0.000131052	0.00373167	MODIFIER	downstream_gene_variant	ENSBTAG00000049290
6	86980880	rs379635676	0.000131052	0.00373167	MODIFIER	intron_variant	GC
6	86980987	rs381268292	0.000166695	0.00327731	MODIFIER	downstream_gene_variant	ENSBTAG00000049290
6	86980987	rs381268292	0.000166695	0.00327731	MODIFIER	intron_variant	GC
6	86980996	rs384556003	0.000166695	0.00327731	MODIFIER	intron_variant	GC
6	86980996	rs384556003	0.000166695	0.00327731	MODIFIER	downstream_gene_variant	ENSBTAG00000049290
6	86981001	rs379752396	0.000166695	0.00327731	MODIFIER	intron_variant	GC
6	86981001	rs379752396	0.000166695	0.00327731	MODIFIER	downstream_gene_variant	ENSBTAG00000049290
6	86981011	rs382737553	0.000169146	0.00323532	MODIFIER	intron_variant	GC
6	86981011	rs382737553	0.000169146	0.00323532	MODIFIER	downstream_gene_variant	ENSBTAG00000049290
6	86981506	rs133643057	0.000122871	0.0039595	MODIFIER	downstream_gene_variant	ENSBTAG00000049290
6	86981506	rs133643057	0.000122871	0.0039595	MODIFIER	intron_variant	GC
6	86981608	rs208066549	0.00215396	0.000441901	MODIFIER	intron_variant	GC
6	86981608	rs208066549	0.00215396	0.000441901	MODIFIER	downstream_gene_variant	ENSBTAG00000049290
6	86981626	rs385902954	0.00213031	0.000446121	MODIFIER	downstream_gene_variant	ENSBTAG00000049290
6	86981626	rs385902954	0.00213031	0.000446121	MODIFIER	intron_variant	GC
6	86981720		0.000122871	0.0039595	MODIFIER	intron_variant	GC
6	86981720		0.000122871	0.0039595	MODIFIER	downstream_gene_variant	ENSBTAG00000049290
6	86981922	rs137191726	0.000122871	0.0039595	MODIFIER	intron_variant	GC
6	86981922	rs137191726	0.000122871	0.0039595	MODIFIER	downstream_gene_variant	ENSBTAG00000049290
6	86982088	rs380674118	0.00215396	0.000441901	MODIFIER	intron_variant	GC
6	86982088	rs380674118	0.00215396	0.000441901	MODIFIER	downstream_gene_variant	ENSBTAG00000049290
6	86982096	rs135592101	0.000138332	0.00354411	MODIFIER	intron_variant	GC
6	86982096	rs135592101	0.000138332	0.00354411	MODIFIER	downstream_gene_variant	ENSBTAG00000049290
6	86982344	rs136110435	0.000147456	0.00334092	MODIFIER	downstream_gene_variant	ENSBTAG00000049290
6	86982344	rs136110435	0.000147456	0.00334092	MODIFIER	intron_variant	GC
6	86982564	rs132901985	0.000122871	0.0039595	MODIFIER	intron_variant	GC
6	86982564	rs132901985	0.000122871	0.0039595	MODIFIER	downstream_gene_variant	ENSBTAG00000049290
6	86982569	rs134610516	0.000122871	0.0039595	MODIFIER	intron_variant	GC
6	86982569	rs134610516	0.000122871	0.0039595	MODIFIER	downstream_gene_variant	ENSBTAG00000049290
6	86982570	rs135960049	0.000122871	0.0039595	MODIFIER	intron_variant	GC
6	86982570	rs135960049	0.000122871	0.0039595	MODIFIER	downstream_gene_variant	ENSBTAG00000049290
6	86982986	rs133861950	0.000122871	0.0039595	MODIFIER	downstream_gene_variant	ENSBTAG00000049290
6	86982986	rs133861950	0.000122871	0.0039595	MODIFIER	intron_variant	GC
6	86983002	rs137525107	0.000125657	0.00388864	MODIFIER	downstream_gene_variant	ENSBTAG00000049290
6	86983002	rs137525107	0.000125657	0.00388864	MODIFIER	intron_variant	GC
6	86983177	rs384322723	8.78717e-05	0.00544898	MODIFIER	downstream_gene_variant	ENSBTAG00000049290
6	86983177	rs384322723	8.78717e-05	0.00544898	MODIFIER	intron_variant	GC
6	86983219		0.00032732	0.00162246	MODIFIER	intron_variant	GC
6	86983219		0.00032732	0.00162246	MODIFIER	downstream_gene_variant	ENSBTAG00000049290
6	86983295	rs208908679	0.000123334	0.00394605	MODIFIER	downstream_gene_variant	ENSBTAG00000049290
6	86983295	rs208908679	0.000123334	0.00394605	MODIFIER	intron_variant	GC
6	86983313	rs211548156	0.000123334	0.00394605	MODIFIER	downstream_gene_variant	ENSBTAG00000049290
6	86983313	rs211548156	0.000123334	0.00394605	MODIFIER	intron_variant	GC
6	86983496	rs210516393	2.00175e-22	0.00639842	MODIFIER	intron_variant	GC
6	86983496	rs210516393	2.00175e-22	0.00639842	MODIFIER	downstream_gene_variant	ENSBTAG00000049290
6	86983555	rs135809429	0.000124815	0.00390861	MODIFIER	intron_variant	GC
6	86983555	rs135809429	0.000124815	0.00390861	MODIFIER	downstream_gene_variant	ENSBTAG00000049290
6	86983616	rs133107015	0.000322482	0.00164184	MODIFIER	downstream_gene_variant	ENSBTAG00000049290
6	86983616	rs133107015	0.000322482	0.00164184	MODIFIER	intron_variant	GC
6	86983623	rs134406988	0.000322482	0.00164184	MODIFIER	intron_variant	GC
6	86983623	rs134406988	0.000322482	0.00164184	MODIFIER	downstream_gene_variant	ENSBTAG00000049290
6	86983782	rs209278013	0.000122871	0.0039595	MODIFIER	intron_variant	GC
6	86983782	rs209278013	0.000122871	0.0039595	MODIFIER	downstream_gene_variant	ENSBTAG00000049290
6	86984150	rs478104279	0.002004	0.000472088	MODIFIER	downstream_gene_variant	ENSBTAG00000049290
6	86984150	rs478104279	0.002004	0.000472088	MODIFIER	intron_variant	GC
6	86984190	rs211114361	0.002004	0.000472088	MODIFIER	downstream_gene_variant	ENSBTAG00000049290
6	86984190	rs211114361	0.002004	0.000472088	MODIFIER	intron_variant	GC
6	86984800	rs132833642	0.000122871	0.0039595	MODIFIER	downstream_gene_variant	ENSBTAG00000049290
6	86984800	rs132833642	0.000122871	0.0039595	MODIFIER	intron_variant	GC
6	86985145	rs137680296	0.000122871	0.0039595	MODIFIER	intron_variant	GC
6	86985145	rs137680296	0.000122871	0.0039595	MODIFIER	downstream_gene_variant	ENSBTAG00000049290
6	86985159	rs133161280	0.000122871	0.0039595	MODIFIER	intron_variant	GC
6	86985159	rs133161280	0.000122871	0.0039595	MODIFIER	downstream_gene_variant	ENSBTAG00000049290
6	86985972	rs136786106	0.000146914	0.0033452	MODERATE	missense_variant	ENSBTAG00000049290
6	86985972	rs136786106	0.000146914	0.0033452	MODIFIER	intron_variant	GC
6	86986030	rs137186092	0.000155919	0.00316263	LOW	splice_region_variant&intron_variant	ENSBTAG00000049290
6	86986030	rs137186092	0.000155919	0.00316263	MODIFIER	intron_variant	GC
6	86986115	rs109893390	1.55504e-22	0.00821623	MODERATE	missense_variant	ENSBTAG00000049290
6	86986115	rs109893390	1.55504e-22	0.00821623	MODIFIER	intron_variant	GC
6	86986158	rs134720771	0.000159537	0.00310132	MODIFIER	intron_variant	GC
6	86986158	rs134720771	0.000159537	0.00310132	MODIFIER	intron_variant	ENSBTAG00000049290
6	86986184	rs137814863	0.000157167	0.00314329	MODIFIER	intron_variant	ENSBTAG00000049290
6	86986184	rs137814863	0.000157167	0.00314329	MODIFIER	intron_variant	GC
6	86986189	rs133635844	0.000157167	0.00314329	MODIFIER	intron_variant	GC
6	86986189	rs133635844	0.000157167	0.00314329	MODIFIER	intron_variant	ENSBTAG00000049290
6	86986365	rs135095058	0.000146914	0.0033452	MODIFIER	intron_variant	GC
6	86986365	rs135095058	0.000146914	0.0033452	MODIFIER	intron_variant	ENSBTAG00000049290
6	86986635	rs136453998	0.000169753	0.00292054	MODIFIER	intron_variant	ENSBTAG00000049290
6	86986635	rs136453998	0.000169753	0.00292054	MODIFIER	intron_variant	GC
6	86986731	rs134151660	0.000146914	0.0033452	MODIFIER	intron_variant	GC
6	86986731	rs134151660	0.000146914	0.0033452	MODIFIER	intron_variant	ENSBTAG00000049290
6	86986872		0.00014791	0.00332802	MODIFIER	intron_variant	GC
6	86986872		0.00014791	0.00332802	MODIFIER	intron_variant	ENSBTAG00000049290
6	86986940	rs136625081	0.000146914	0.0033452	MODIFIER	intron_variant	GC
6	86986940	rs136625081	0.000146914	0.0033452	MODIFIER	intron_variant	ENSBTAG00000049290
6	86986986	rs136047947	0.000146914	0.0033452	MODIFIER	intron_variant	ENSBTAG00000049290
6	86986986	rs136047947	0.000146914	0.0033452	MODIFIER	intron_variant	GC
6	86987053	rs132734586	0.000185438	0.00294772	MODIFIER	intron_variant	ENSBTAG00000049290
6	86987053	rs132734586	0.000185438	0.00294772	MODIFIER	intron_variant	GC
6	86987093	rs136920889	0.000182757	0.00298587	MODIFIER	intron_variant	ENSBTAG00000049290
6	86987093	rs136920889	0.000182757	0.00298587	MODIFIER	intron_variant	GC
6	86987107	rs135135779	0.000182757	0.00298587	MODIFIER	intron_variant	ENSBTAG00000049290
6	86987107	rs135135779	0.000182757	0.00298587	MODIFIER	intron_variant	GC
6	86987599	rs520807749	0.000151626	0.00324697	MODIFIER	intron_variant	GC
6	86987599	rs520807749	0.000151626	0.00324697	MODIFIER	upstream_gene_variant	ENSBTAG00000049290
6	86987600	rs136685625	0.000151626	0.00324697	MODIFIER	intron_variant	GC
6	86987600	rs136685625	0.000151626	0.00324697	MODIFIER	upstream_gene_variant	ENSBTAG00000049290
6	86987671	rs134015619	0.000151626	0.00324697	LOW	synonymous_variant	GC
6	86987671	rs134015619	0.000151626	0.00324697	MODIFIER	upstream_gene_variant	ENSBTAG00000049290
6	86987674	rs135385869	0.000151626	0.00324697	LOW	synonymous_variant	GC
6	86987674	rs135385869	0.000151626	0.00324697	MODIFIER	upstream_gene_variant	ENSBTAG00000049290
6	86989333	rs110507202	7.00963e-22	0.00185174	MODIFIER	intron_variant	GC
6	86989333	rs110507202	7.00963e-22	0.00185174	MODIFIER	upstream_gene_variant	ENSBTAG00000049290
6	86989515	rs478092434	0.002004	0.000472088	MODIFIER	intron_variant	GC
6	86989515	rs478092434	0.002004	0.000472088	MODIFIER	upstream_gene_variant	ENSBTAG00000049290
6	86989988	rs468823005	0.002004	0.000472088	MODERATE	missense_variant	GC
6	86989988	rs468823005	0.002004	0.000472088	MODIFIER	upstream_gene_variant	ENSBTAG00000049290
6	86996010	rs110675140	7.56308e-22	0.00170724	MODIFIER	intron_variant	GC
6	87018377	rs208837389	8.47484e-24	0.146101	MODIFIER	intergenic_region	GC-NPFFR2
6	87020005	rs134600906	2.24215e-23	0.0555606	MODIFIER	intergenic_region	GC-NPFFR2
6	87023162		3.30635e-23	0.0379571	MODIFIER	intergenic_region	GC-NPFFR2
6	87028643	rs110879981	2.5781e-23	0.0488351	MODIFIER	intergenic_region	GC-NPFFR2
6	87032043	rs109870642	7.02045e-24	0.177353	MODIFIER	intergenic_region	GC-NPFFR2
6	87033142	rs110121930	1.18785e-23	0.105458	MODIFIER	intergenic_region	GC-NPFFR2
6	87038865	rs211540853	1.18214e-23	0.105837	MODIFIER	intergenic_region	GC-NPFFR2
6	87042033	rs207809845	7.25047e-24	0.171664	MODIFIER	intergenic_region	GC-NPFFR2
6	87045225	rs448962793	0.00153415	0.00060066	MODIFIER	intergenic_region	GC-NPFFR2
6	87045881	rs209189783	0.001403	0.000646917	MODIFIER	intergenic_region	GC-NPFFR2
6	87051993	rs720140100	0.001403	0.000646917	MODIFIER	intergenic_region	GC-NPFFR2
6	87052013	rs441543637	0.001403	0.000646917	MODIFIER	intergenic_region	GC-NPFFR2
6	87052047	rs476070841	0.001403	0.000646917	MODIFIER	intergenic_region	GC-NPFFR2
6	87052482	rs447012353	0.001403	0.000646917	MODIFIER	intergenic_region	GC-NPFFR2
6	87052698	rs480649225	0.001403	0.000646917	MODIFIER	intergenic_region	GC-NPFFR2
6	87052710	rs449268096	0.001403	0.000646917	MODIFIER	intergenic_region	GC-NPFFR2
6	87052736	rs730762218	0.001403	0.000646917	MODIFIER	intergenic_region	GC-NPFFR2
6	87052904	rs450678586	0.001403	0.000646917	MODIFIER	intergenic_region	GC-NPFFR2
6	87052992	rs464362281	0.001403	0.000646917	MODIFIER	intergenic_region	GC-NPFFR2
6	87053020	rs432963683	0.001403	0.000646917	MODIFIER	intergenic_region	GC-NPFFR2
6	87053392	rs444650835	0.001403	0.000646917	MODIFIER	intergenic_region	GC-NPFFR2
6	87053514	rs440624447	0.001403	0.000646917	MODIFIER	intergenic_region	GC-NPFFR2
6	87053820	rs1116511432	0.00153415	0.00060066	MODIFIER	intergenic_region	GC-NPFFR2
6	87054117	rs480683978	0.001403	0.000646917	MODIFIER	intergenic_region	GC-NPFFR2
6	87054161	rs462866211	0.001403	0.000646917	MODIFIER	intergenic_region	GC-NPFFR2
6	87054318	rs450746922	0.001403	0.000646917	MODIFIER	intergenic_region	GC-NPFFR2
6	87054369	rs717693189	0.001403	0.000646917	MODIFIER	intergenic_region	GC-NPFFR2
6	87054394	rs477842879	0.001403	0.000646917	MODIFIER	intergenic_region	GC-NPFFR2
6	87054514	rs466527639	0.001403	0.000646917	MODIFIER	intergenic_region	GC-NPFFR2
6	87054615	rs468993021	0.001403	0.000646917	MODIFIER	intergenic_region	GC-NPFFR2
6	87054643	rs437571374	0.001403	0.000646917	MODIFIER	intergenic_region	GC-NPFFR2
6	87054651	rs451944122	0.00153415	0.00060066	MODIFIER	intergenic_region	GC-NPFFR2
6	87054763	rs440661449	0.001403	0.000646917	MODIFIER	intergenic_region	GC-NPFFR2
6	87054788	rs454273088	0.001403	0.000646917	MODIFIER	intergenic_region	GC-NPFFR2
6	87054814	rs474302110	0.001403	0.000646917	MODIFIER	intergenic_region	GC-NPFFR2
6	87054831	rs714308790	0.001403	0.000646917	MODIFIER	intergenic_region	GC-NPFFR2
6	87054924	rs438769658	0.001403	0.000646917	MODIFIER	intergenic_region	GC-NPFFR2
6	87054946	rs110010313	2.85092e-22	0.00450329	MODIFIER	intergenic_region	GC-NPFFR2
6	87054955	rs477881317	0.001403	0.000646917	MODIFIER	intergenic_region	GC-NPFFR2
6	87055015	rs466564464	0.001403	0.000646917	MODIFIER	intergenic_region	GC-NPFFR2
6	87055027	rs480211925	0.001403	0.000646917	MODIFIER	intergenic_region	GC-NPFFR2
6	87055304	rs469087959	0.001403	0.000646917	MODIFIER	intergenic_region	GC-NPFFR2
6	87055651	rs379625785	0.001403	0.000646917	MODIFIER	intergenic_region	GC-NPFFR2
6	87055927	rs1115014067	0.00105303	0.000844042	MODIFIER	intergenic_region	GC-NPFFR2
6	87055976		0.001403	0.000646917	MODIFIER	intergenic_region	GC-NPFFR2
6	87056065	rs521448814	0.001403	0.000646917	MODIFIER	intergenic_region	GC-NPFFR2
6	87056417	rs520508705	0.001403	0.000646917	MODIFIER	intergenic_region	GC-NPFFR2
6	87056421	rs456612774	0.001403	0.000646917	MODIFIER	intergenic_region	GC-NPFFR2
6	87056427	rs476707413	0.001403	0.000646917	MODIFIER	intergenic_region	GC-NPFFR2
6	87056497	rs524579474	0.001403	0.000646917	MODIFIER	intergenic_region	GC-NPFFR2
6	87056667	rs458903574	0.001403	0.000646917	MODIFIER	intergenic_region	GC-NPFFR2
6	87056820	rs798527894	0.00208515	0.000444884	MODIFIER	intergenic_region	GC-NPFFR2
6	87056823	rs801136443	0.00208515	0.000444884	MODIFIER	intergenic_region	GC-NPFFR2
6	87057071	rs522306181	0.00129714	0.000695601	MODIFIER	intergenic_region	GC-NPFFR2
6	87057118	rs525902445	0.00121527	0.000738231	MODIFIER	intergenic_region	GC-NPFFR2
6	87057148	rs519446016	0.00121527	0.000738231	MODIFIER	intergenic_region	GC-NPFFR2
6	87057210	rs440305342	0.0018805	0.000492104	MODIFIER	intergenic_region	GC-NPFFR2
6	87057294	rs449035536	0.00131913	0.000684243	MODIFIER	intergenic_region	GC-NPFFR2
6	87057301	rs462644487	0.00131913	0.000684243	MODIFIER	intergenic_region	GC-NPFFR2
6	87057302		0.00131913	0.000684243
6	87057441	rs482722944	0.00131913	0.000684243	MODIFIER	intergenic_region	GC-NPFFR2
6	87057450	rs444800084	0.00131913	0.000684243	MODIFIER	intergenic_region	GC-NPFFR2
6	87057471	rs465000992	0.00131913	0.000684243	MODIFIER	intergenic_region	GC-NPFFR2
6	87057915		0.00131913	0.000684243	MODIFIER	intergenic_region	GC-NPFFR2
6	87057932	rs452479336	0.00131913	0.000684243	MODIFIER	intergenic_region	GC-NPFFR2
6	87057953	rs472451193	0.00131913	0.000684243	MODIFIER	intergenic_region	GC-NPFFR2
6	87058073	rs473874772	0.00131913	0.000684243	MODIFIER	intergenic_region	GC-NPFFR2
6	87058123	rs522243405	0.00131913	0.000684243	MODIFIER	intergenic_region	GC-NPFFR2
6	87058125	rs462708794	0.00131913	0.000684243	MODIFIER	intergenic_region	GC-NPFFR2
6	87058749	rs447243299	0.00121527	0.000738231	MODIFIER	intergenic_region	GC-NPFFR2
6	87058888	rs436645126	0.00164549	0.000559199	MODIFIER	intergenic_region	GC-NPFFR2
6	87058894		0.00164549	0.000559199
6	87059057	rs470442547	0.00131913	0.000684243	MODIFIER	intergenic_region	GC-NPFFR2
6	87059240	rs109866269	0.00199195	0.000389049	MODIFIER	intergenic_region	GC-NPFFR2
6	87059764	rs476469567	0.00121527	0.000738231	MODIFIER	intergenic_region	GC-NPFFR2
6	87059876	rs458647665	0.00131913	0.000684243	MODIFIER	intergenic_region	GC-NPFFR2
6	87062571	rs446212197	0.00131913	0.000684243	MODIFIER	intergenic_region	GC-NPFFR2
6	87062655	rs466243703	0.00131913	0.000684243	MODIFIER	intergenic_region	GC-NPFFR2
6	87070486	rs110987026	9.86664e-22	0.00132062	MODIFIER	intergenic_region	GC-NPFFR2
6	87071464	rs43339243	0.00200792	0.00039007	MODIFIER	intergenic_region	GC-NPFFR2
6	87073773	rs434761342	0.00167181	0.000547798	MODIFIER	intergenic_region	GC-NPFFR2
6	87077371	rs208489948	3.34825e-22	0.00384838	MODIFIER	intergenic_region	GC-NPFFR2
6	87080314	rs109590923	1.86195e-22	0.00687679	MODIFIER	intergenic_region	GC-NPFFR2
6	87088240	rs1114881406	0.00224121	0.000395436	MODIFIER	intergenic_region	GC-NPFFR2
6	87089106		0.0026571	0.000359481	MODIFIER	intergenic_region	GC-NPFFR2
6	87089142		0.00223865	0.000423217	MODIFIER	intergenic_region	GC-NPFFR2
6	87090277		2.53394e-22	0.00506413	MODIFIER	intergenic_region	GC-NPFFR2
6	87090278		1.07869e-22	0.01181	MODIFIER	intergenic_region	GC-NPFFR2
6	87091187	rs445982420	0.00144227	0.000635339	MODIFIER	intergenic_region	GC-NPFFR2
6	87091718	rs452121451	0.00131913	0.000684243	MODIFIER	intergenic_region	GC-NPFFR2
6	87094699	rs448068722	0.00131913	0.000684243	MODIFIER	intergenic_region	GC-NPFFR2
6	87094982	rs455815816	0.00131913	0.000684243	MODIFIER	intergenic_region	GC-NPFFR2
6	87097330	rs723749170	0.00131913	0.000684243	MODIFIER	intergenic_region	GC-NPFFR2
6	87097494	rs443087020	0.00131913	0.000684243	MODIFIER	intergenic_region	GC-NPFFR2
6	87097567	rs483213266	0.00144227	0.000635339	MODIFIER	intergenic_region	GC-NPFFR2
6	87099594	rs456794679	0.00131913	0.000684243	MODIFIER	intergenic_region	GC-NPFFR2
6	87099794	rs441276674	0.00144227	0.000635339	MODIFIER	intergenic_region	GC-NPFFR2
6	87232328		1.39418e-21	0.000996187	MODIFIER	intergenic_region	GC-NPFFR2
6	87258820	rs459700326	0.00114966	0.000782549	MODIFIER	intron_variant	NPFFR2
6	87275936	rs378574797	0.00106436	0.000741351	MODIFIER	intron_variant	NPFFR2
6	87284185	rs460078652	0.00111519	0.000804878	MODIFIER	intron_variant	NPFFR2
6	87287049	rs110131712	6.16232e-22	0.00223957	MODIFIER	intron_variant	NPFFR2
6	87295188	rs210055695	8.47679e-22	0.00163302	MODIFIER	intron_variant	NPFFR2
6	87297961	rs110010576	4.86596e-22	0.00280959	MODIFIER	intron_variant	NPFFR2
6	87298801	rs110327769	1.39724e-21	0.000994786	MODIFIER	intron_variant	NPFFR2
6	87298889	rs110797677	1.35525e-21	0.00102501	MODIFIER	intron_variant	NPFFR2
6	87299266		6.34348e-22	0.00217433	MODIFIER	intron_variant	NPFFR2
6	87301546		7.92518e-22	0.00173229	MODIFIER	intron_variant	NPFFR2
6	87301995	rs110432804	9.20492e-22	0.00150335	MODIFIER	intron_variant	NPFFR2
6	87303238	rs208566169	1.32083e-21	0.00105166	MODIFIER	intron_variant	NPFFR2
6	87303645	rs109751057	1.38027e-21	0.00100662	MODIFIER	intron_variant	NPFFR2
6	87303894	rs209453756	1.38027e-21	0.00100662	MODIFIER	intron_variant	NPFFR2
6	87304333		1.21339e-21	0.00105871	MODIFIER	intron_variant	NPFFR2
6	87304334		1.21339e-21	0.00105871
6	87304337		1.21339e-21	0.00105871	MODIFIER	intron_variant	NPFFR2
6	87304341	rs797659271	9.7268e-22	0.00131779	MODIFIER	intron_variant	NPFFR2
6	87304344	rs798317317	9.91083e-22	0.00129355	MODIFIER	intron_variant	NPFFR2
6	87304347	rs801131049	1.23627e-21	0.00103929	MODIFIER	intron_variant	NPFFR2
6	87304349	rs454957065	1.23627e-21	0.00103929	MODIFIER	intron_variant	NPFFR2
6	87304353		1.21339e-21	0.00105871
6	87304355		1.21339e-21	0.00105871
6	87304372	rs800844054	1.10793e-21	0.00115827	MODIFIER	intron_variant	NPFFR2
6	87304388	rs797107838	8.37674e-22	0.00152744	MODIFIER	intron_variant	NPFFR2
6	87304391	rs799952870	1.21429e-21	0.00105863	MODIFIER	intron_variant	NPFFR2
6	87304394	rs381215358	1.21429e-21	0.00105863	MODIFIER	intron_variant	NPFFR2
6	87304395	rs799100122	1.21429e-21	0.00105863	MODIFIER	intron_variant	NPFFR2
6	87304396		1.21429e-21	0.00105863
6	87304460	rs209818241	1.2964e-21	0.00107123	MODIFIER	intron_variant	NPFFR2
6	87304581	rs209198827	1.31418e-21	0.00105673	MODIFIER	intron_variant	NPFFR2
6	87304605	rs379827451	1.26232e-21	0.00109971	MODIFIER	intron_variant	NPFFR2
6	87304621	rs210683935	1.26232e-21	0.00109971	MODIFIER	intron_variant	NPFFR2
6	87305409	rs109221178	1.36548e-21	0.00101752	MODIFIER	intron_variant	NPFFR2
6	87305431	rs211645356	1.36548e-21	0.00101752	MODIFIER	intron_variant	NPFFR2
6	87305542	rs211499650	1.31418e-21	0.00105673	MODIFIER	intron_variant	NPFFR2
6	87305670	rs109230005	1.27675e-21	0.00108751	MODIFIER	intron_variant	NPFFR2
6	87305810	rs109812126	1.19213e-21	0.00116366	MODIFIER	intron_variant	NPFFR2
6	87305942	rs110142953	1.04241e-21	0.00132894	MODIFIER	intron_variant	NPFFR2
6	87305953	rs110396857	1.04241e-21	0.00132894	MODIFIER	intron_variant	NPFFR2
6	87307731	rs474833156	0.00102671	0.000868089	MODIFIER	intron_variant	NPFFR2
6	90565645		0.000273692	0.980332	MODIFIER	upstream_gene_variant	G3BP2
6	90565645		0.000273692	0.980332	MODIFIER	intron_variant	USO1
11	103245634	rs136445488	0.0431056	0.459415	MODIFIER	downstream_gene_variant	ENSBTAG00000048091
11	103245634	rs136445488	0.0431056	0.459415	MODIFIER	intergenic_region	ENSBTAG00000048091-PAEP
11	103245794	rs110051628	1.62153e-06	0.00665921	MODIFIER	downstream_gene_variant	ENSBTAG00000048091
11	103245794	rs110051628	1.62153e-06	0.00665921	MODIFIER	intergenic_region	ENSBTAG00000048091-PAEP
11	103245836		1.94172e-06	0.00560132	MODIFIER	downstream_gene_variant	ENSBTAG00000048091
11	103245836		1.94172e-06	0.00560132	MODIFIER	intergenic_region	ENSBTAG00000048091-PAEP
11	103245959		1.46697e-06	0.00733313	MODIFIER	downstream_gene_variant	ENSBTAG00000048091
11	103245959		1.46697e-06	0.00733313	MODIFIER	intergenic_region	ENSBTAG00000048091-PAEP
11	103246150	rs208736858	1.59511e-06	0.00676572	MODIFIER	intergenic_region	ENSBTAG00000048091-PAEP
11	103246154	rs110769099	1.74757e-06	0.00619701	MODIFIER	intergenic_region	ENSBTAG00000048091-PAEP
11	103246366	rs209171393	1.88317e-06	0.00576328	MODIFIER	intergenic_region	ENSBTAG00000048091-PAEP
11	103246419	rs110531467	1.53978e-06	0.0069849	MODIFIER	intergenic_region	ENSBTAG00000048091-PAEP
11	103246489	rs209455741	2.45468e-06	0.00446625	MODIFIER	intergenic_region	ENSBTAG00000048091-PAEP
11	103246542	rs110837274	1.38717e-06	0.00772814	MODIFIER	intergenic_region	ENSBTAG00000048091-PAEP
11	103246602	rs383493080	1.98572e-06	0.00546959	MODIFIER	intergenic_region	ENSBTAG00000048091-PAEP
11	103246782	rs377820370	1.78615e-06	0.00606735	MODIFIER	intergenic_region	ENSBTAG00000048091-PAEP
11	103246795	rs382086188	1.63048e-06	0.00662354	MODIFIER	intergenic_region	ENSBTAG00000048091-PAEP
11	103246877	rs383398415	1.59511e-06	0.00676572	MODIFIER	intergenic_region	ENSBTAG00000048091-PAEP
11	103246923	rs378684690	1.55437e-06	0.00694037	MODIFIER	intergenic_region	ENSBTAG00000048091-PAEP
11	103246943	rs381316841	1.39385e-06	0.00770067	MODIFIER	intergenic_region	ENSBTAG00000048091-PAEP
11	103246998	rs384539253	2.39039e-06	0.00457675	MODIFIER	intergenic_region	ENSBTAG00000048091-PAEP
11	103247047	rs379221045	1.48868e-06	0.00720077	MODIFIER	intergenic_region	ENSBTAG00000048091-PAEP
11	103247050	rs381050299	2.54579e-06	0.00430767	MODIFIER	intergenic_region	ENSBTAG00000048091-PAEP
11	103247103	rs384126999	1.59105e-06	0.00678121	MODIFIER	intergenic_region	ENSBTAG00000048091-PAEP
11	103247152	rs383134813	1.59511e-06	0.00676572	MODIFIER	intergenic_region	ENSBTAG00000048091-PAEP
11	103247235	rs799698615	1.56363e-06	0.00688064	MODIFIER	intergenic_region	ENSBTAG00000048091-PAEP
11	103247237	rs797673592	1.56363e-06	0.00688064	MODIFIER	intergenic_region	ENSBTAG00000048091-PAEP
11	103247256	rs379863485	1.45631e-06	0.00736224	MODIFIER	intergenic_region	ENSBTAG00000048091-PAEP
11	103247278	rs385886579	1.52629e-06	0.00700986	MODIFIER	intergenic_region	ENSBTAG00000048091-PAEP
11	103247673	rs383579476	2.52869e-06	0.00435198	MODIFIER	intergenic_region	ENSBTAG00000048091-PAEP
11	103247838	rs135586826	0.0404923	0.486294	MODIFIER	intergenic_region	ENSBTAG00000048091-PAEP
11	103247933	rs109539834	2.65879e-06	0.0041484	MODIFIER	intergenic_region	ENSBTAG00000048091-PAEP
11	103247960	rs109209173	1.68234e-06	0.00642743	MODIFIER	intergenic_region	ENSBTAG00000048091-PAEP
11	103248059	rs209767544	1.36444e-06	0.00786154	MODIFIER	intergenic_region	ENSBTAG00000048091-PAEP
11	103248075	rs207729763	1.74032e-06	0.00621938	MODIFIER	intergenic_region	ENSBTAG00000048091-PAEP
11	103248098	rs109454381	2.74888e-06	0.00401643	MODIFIER	intergenic_region	ENSBTAG00000048091-PAEP
11	103248288	rs109026837	1.59511e-06	0.00676572	MODIFIER	intergenic_region	ENSBTAG00000048091-PAEP
11	103248386	rs380721908	1.82213e-06	0.00595138	MODIFIER	intergenic_region	ENSBTAG00000048091-PAEP
11	103248396	rs110303032	1.73798e-06	0.00622794	MODIFIER	intergenic_region	ENSBTAG00000048091-PAEP
11	103248443	rs209767082	1.84274e-06	0.00588843	MODIFIER	intergenic_region	ENSBTAG00000048091-PAEP
11	103248614	rs109272848	1.59032e-06	0.00678451	MODIFIER	intergenic_region	ENSBTAG00000048091-PAEP
11	103248720	rs455411619	1.7086e-06	0.00633258	MODIFIER	intergenic_region	ENSBTAG00000048091-PAEP
11	103248722		1.7086e-06	0.00633258
11	103248734	rs383822350	1.7086e-06	0.00633258	MODIFIER	intergenic_region	ENSBTAG00000048091-PAEP
11	103248841	rs377841524	2.52321e-06	0.00436263	MODIFIER	intergenic_region	ENSBTAG00000048091-PAEP
11	103248878	rs109733270	1.61509e-06	0.00668444	MODIFIER	intergenic_region	ENSBTAG00000048091-PAEP
11	103248904	rs109531047	1.59511e-06	0.00676572	MODIFIER	intergenic_region	ENSBTAG00000048091-PAEP
11	103248909	rs110076614	1.74757e-06	0.00619701	MODIFIER	intergenic_region	ENSBTAG00000048091-PAEP
11	103249080	rs110372120	1.49917e-06	0.00717261	MODIFIER	intergenic_region	ENSBTAG00000048091-PAEP
11	103249082	rs110063984	1.49917e-06	0.00717261	MODIFIER	intergenic_region	ENSBTAG00000048091-PAEP
11	103249124	rs137406385	0.00202924	1	MODIFIER	intergenic_region	ENSBTAG00000048091-PAEP
11	103249157	rs110388337	2.45468e-06	0.00446625	MODIFIER	intergenic_region	ENSBTAG00000048091-PAEP
11	103249247	rs207607053	1.61032e-06	0.00670403	MODIFIER	intergenic_region	ENSBTAG00000048091-PAEP
11	103249293	rs109361146	1.59032e-06	0.00678451	MODIFIER	intergenic_region	ENSBTAG00000048091-PAEP
11	103249405	rs110377516	1.59511e-06	0.00676572	MODIFIER	intergenic_region	ENSBTAG00000048091-PAEP
11	103249525	rs110143023	2.52321e-06	0.00436263	MODIFIER	intergenic_region	ENSBTAG00000048091-PAEP
11	103249686	rs109286526	1.20392e-06	0.00887011	MODIFIER	intergenic_region	ENSBTAG00000048091-PAEP
11	103250001	rs208026057	1.74757e-06	0.00619701	MODIFIER	intergenic_region	ENSBTAG00000048091-PAEP
11	103250736	rs385106761	1.59098e-06	0.0067776	MODIFIER	intergenic_region	ENSBTAG00000048091-PAEP
11	103250796	rs379692402	2.19348e-06	0.0049861	MODIFIER	intergenic_region	ENSBTAG00000048091-PAEP
11	103250812	rs383037149	1.38391e-06	0.0077489	MODIFIER	intergenic_region	ENSBTAG00000048091-PAEP
11	103251816	rs109628546	2.36974e-06	0.00463317	MODIFIER	intergenic_region	ENSBTAG00000048091-PAEP
11	103251816	rs109628546	2.36974e-06	0.00463317	MODIFIER	upstream_gene_variant	PAEP
11	103251816	rs109628546	2.36974e-06	0.00463317	MODIFIER	upstream_gene_variant	PAEP
11	103252443	rs109817665	2.24891e-06	0.00486847	MODIFIER	upstream_gene_variant	PAEP
11	103252443	rs109817665	2.24891e-06	0.00486847	MODIFIER	intergenic_region	ENSBTAG00000048091-PAEP
11	103252712	rs208564616	1.44346e-06	0.00744418	MODIFIER	upstream_gene_variant	PAEP
11	103252712	rs208564616	1.44346e-06	0.00744418	MODIFIER	intergenic_region	ENSBTAG00000048091-PAEP
11	103252716	rs211132416	2.00618e-06	0.00543395	MODIFIER	upstream_gene_variant	PAEP
11	103252716	rs211132416	2.00618e-06	0.00543395	MODIFIER	intergenic_region	ENSBTAG00000048091-PAEP
11	103252849	rs109955364	1.47611e-06	0.00728246	MODIFIER	upstream_gene_variant	PAEP
11	103252849	rs109955364	1.47611e-06	0.00728246	MODIFIER	intergenic_region	ENSBTAG00000048091-PAEP
11	103252860	rs109046993	1.30955e-06	0.00816914	MODIFIER	intergenic_region	ENSBTAG00000048091-PAEP
11	103252860	rs109046993	1.30955e-06	0.00816914	MODIFIER	upstream_gene_variant	PAEP
11	103252906	rs109166248	1.64745e-06	0.00656462	MODIFIER	intergenic_region	ENSBTAG00000048091-PAEP
11	103252906	rs109166248	1.64745e-06	0.00656462	MODIFIER	upstream_gene_variant	PAEP
11	103252933	rs110661775	1.1658e-06	0.00913881	MODIFIER	intergenic_region	ENSBTAG00000048091-PAEP
11	103252933	rs110661775	1.1658e-06	0.00913881	MODIFIER	upstream_gene_variant	PAEP
11	103253132	rs457459171	2.51218e-06	0.00418743	MODIFIER	upstream_gene_variant	PAEP
11	103253132	rs457459171	2.51218e-06	0.00418743	MODIFIER	intergenic_region	ENSBTAG00000048091-PAEP
11	103253132		2.51218e-06	0.00418743	MODIFIER	upstream_gene_variant	PAEP
11	103253479	rs110703191	2.19528e-06	0.00497911	MODIFIER	upstream_gene_variant	PAEP
11	103253479	rs110703191	2.19528e-06	0.00497911	MODIFIER	intergenic_region	ENSBTAG00000048091-PAEP
11	103253659	rs209121343	1.97497e-06	0.00551588	MODIFIER	intergenic_region	ENSBTAG00000048091-PAEP
11	103253659	rs209121343	1.97497e-06	0.00551588	MODIFIER	upstream_gene_variant	PAEP
11	103253747	rs110563549	1.81501e-06	0.00598167	MODIFIER	upstream_gene_variant	PAEP
11	103253747	rs110563549	1.81501e-06	0.00598167	MODIFIER	intergenic_region	ENSBTAG00000048091-PAEP
11	103253750	rs109554394	1.97285e-06	0.00552219	MODIFIER	intergenic_region	ENSBTAG00000048091-PAEP
11	103253750	rs109554394	1.97285e-06	0.00552219	MODIFIER	upstream_gene_variant	PAEP
11	103253862	rs110860386	2.13483e-06	0.00511898	MODIFIER	upstream_gene_variant	PAEP
11	103253862	rs110860386	2.13483e-06	0.00511898	MODIFIER	intergenic_region	ENSBTAG00000048091-PAEP
11	103253928	rs110802466	1.37957e-06	0.0077868	MODIFIER	intergenic_region	ENSBTAG00000048091-PAEP
11	103253928	rs110802466	1.37957e-06	0.0077868	MODIFIER	upstream_gene_variant	PAEP
11	103254130	rs110933198	1.05966e-06	0.0100157	MODIFIER	intergenic_region	ENSBTAG00000048091-PAEP
11	103254130	rs110933198	1.05966e-06	0.0100157	MODIFIER	upstream_gene_variant	PAEP
11	103254162	rs109688459	1.97285e-06	0.00552219	MODIFIER	upstream_gene_variant	PAEP
11	103254162	rs109688459	1.97285e-06	0.00552219	MODIFIER	intergenic_region	ENSBTAG00000048091-PAEP
11	103254171	rs110659098	1.97285e-06	0.00552219	MODIFIER	intergenic_region	ENSBTAG00000048091-PAEP
11	103254171	rs110659098	1.97285e-06	0.00552219	MODIFIER	upstream_gene_variant	PAEP
11	103254222	rs109733140	1.97285e-06	0.00552219	MODIFIER	intergenic_region	ENSBTAG00000048091-PAEP
11	103254222	rs109733140	1.97285e-06	0.00552219	MODIFIER	upstream_gene_variant	PAEP
11	103254276	rs109509741	1.5618e-06	0.00689527	MODIFIER	intergenic_region	ENSBTAG00000048091-PAEP
11	103254276	rs109509741	1.5618e-06	0.00689527	MODIFIER	upstream_gene_variant	PAEP
11	103254282		1.08397e-06	0.00978701	MODIFIER	intergenic_region	ENSBTAG00000048091-PAEP
11	103254282		1.08397e-06	0.00978701	MODIFIER	upstream_gene_variant	PAEP
11	103254290		1.29434e-06	0.00825061	MODIFIER	upstream_gene_variant	PAEP
11	103254290		1.29434e-06	0.00825061	MODIFIER	intergenic_region	ENSBTAG00000048091-PAEP
11	103254291	rs481860291	1.29434e-06	0.00825061	MODIFIER	intergenic_region	ENSBTAG00000048091-PAEP
11	103254291	rs481860291	1.29434e-06	0.00825061	MODIFIER	upstream_gene_variant	PAEP
11	103254333	rs110710904	1.87433e-06	0.00580009	MODIFIER	intergenic_region	ENSBTAG00000048091-PAEP
11	103254333	rs110710904	1.87433e-06	0.00580009	MODIFIER	upstream_gene_variant	PAEP
11	103254391	rs209693172	2.91512e-06	0.00372906	MODIFIER	intergenic_region	ENSBTAG00000048091-PAEP
11	103254391	rs209693172	2.91512e-06	0.00372906	MODIFIER	upstream_gene_variant	PAEP
11	103254412	rs211534131	1.93028e-06	0.00563414	MODIFIER	intergenic_region	ENSBTAG00000048091-PAEP
11	103254412	rs211534131	1.93028e-06	0.00563414	MODIFIER	upstream_gene_variant	PAEP
11	103254416	rs208570651	1.93028e-06	0.00563414	MODIFIER	intergenic_region	ENSBTAG00000048091-PAEP
11	103254416	rs208570651	1.93028e-06	0.00563414	MODIFIER	upstream_gene_variant	PAEP
11	103254495	rs110387275	2.35014e-06	0.00466467	MODIFIER	intergenic_region	ENSBTAG00000048091-PAEP
11	103254495	rs110387275	2.35014e-06	0.00466467	MODIFIER	upstream_gene_variant	PAEP
11	103254542	rs109843613	2.29066e-06	0.00478192	MODIFIER	intergenic_region	ENSBTAG00000048091-PAEP
11	103254542	rs109843613	2.29066e-06	0.00478192	MODIFIER	upstream_gene_variant	PAEP
11	103254553	rs110750786	2.29066e-06	0.00478192	MODIFIER	intergenic_region	ENSBTAG00000048091-PAEP
11	103254553	rs110750786	2.29066e-06	0.00478192	MODIFIER	upstream_gene_variant	PAEP
11	103254719	rs110888023	2.74022e-06	0.00401752	MODIFIER	intergenic_region	ENSBTAG00000048091-PAEP
11	103254719	rs110888023	2.74022e-06	0.00401752	MODIFIER	upstream_gene_variant	PAEP
11	103254799	rs110053249	1.97285e-06	0.00552219	MODIFIER	upstream_gene_variant	PAEP
11	103254799	rs110053249	1.97285e-06	0.00552219	MODIFIER	intergenic_region	ENSBTAG00000048091-PAEP
11	103255023	rs109982707	1.99127e-06	0.00547021	MODIFIER	intergenic_region	ENSBTAG00000048091-PAEP
11	103255023	rs109982707	1.99127e-06	0.00547021	MODIFIER	upstream_gene_variant	PAEP
11	103255083	rs109105837	1.55234e-06	0.00690164	MODIFIER	upstream_gene_variant	PAEP
11	103255083	rs109105837	1.55234e-06	0.00690164	MODIFIER	intergenic_region	ENSBTAG00000048091-PAEP
11	103255374	rs110766819	1.58995e-06	0.0067788	MODIFIER	upstream_gene_variant	PAEP
11	103255374	rs110766819	1.58995e-06	0.0067788	MODIFIER	intergenic_region	ENSBTAG00000048091-PAEP
11	103255477	rs41255675	1.97313e-06	0.00550924	MODIFIER	upstream_gene_variant	PAEP
11	103255477	rs41255675	1.97313e-06	0.00550924	MODIFIER	intergenic_region	ENSBTAG00000048091-PAEP
11	103255538	rs41255677	2.03784e-06	0.00535163	MODIFIER	upstream_gene_variant	PAEP
11	103255538	rs41255677	2.03784e-06	0.00535163	MODIFIER	intergenic_region	ENSBTAG00000048091-PAEP
11	103255677	rs41255678	2.36541e-06	0.00463798	MODIFIER	intergenic_region	ENSBTAG00000048091-PAEP
11	103255677	rs41255678	2.36541e-06	0.00463798	MODIFIER	upstream_gene_variant	PAEP
11	103255704	rs41255679	2.80897e-06	0.00393191	MODIFIER	intergenic_region	ENSBTAG00000048091-PAEP
11	103255704	rs41255679	2.80897e-06	0.00393191	MODIFIER	upstream_gene_variant	PAEP
11	103255772	rs41255681	1.13969e-06	0.00912955	MODIFIER	upstream_gene_variant	PAEP
11	103255772	rs41255681	1.13969e-06	0.00912955	MODIFIER	intergenic_region	ENSBTAG00000048091-PAEP
11	103255918	rs41255682	2.96694e-06	0.00373009	MODIFIER	5_prime_UTR_variant	PAEP
11	103255918	rs41255682	2.96694e-06	0.00373009	MODIFIER	upstream_gene_variant	PAEP
11	103255930	rs41255683	2.74482e-06	0.00401934	MODIFIER	upstream_gene_variant	PAEP
11	103255930	rs41255683	2.74482e-06	0.00401934	MODIFIER	5_prime_UTR_variant	PAEP
11	103256036	rs41255684	1.39761e-06	0.00767817	MODIFIER	5_prime_UTR_variant	PAEP
11	103256036	rs41255684	1.39761e-06	0.00767817	MODIFIER	upstream_gene_variant	PAEP
11	103256165	rs41255685	1.69118e-06	0.00640072	MODIFIER	upstream_gene_variant	PAEP
11	103256165	rs41255685	1.69118e-06	0.00640072	MODIFIER	5_prime_UTR_variant	PAEP
11	103256169	rs41255686	1.69118e-06	0.00640072	MODIFIER	5_prime_UTR_variant	PAEP
11	103256169	rs41255686	1.69118e-06	0.00640072	MODIFIER	upstream_gene_variant	PAEP
11	103256211	rs41255687	2.82626e-06	0.0039093	LOW	synonymous_variant	PAEP
11	103256232	rs109116595	2.57744e-06	0.00427039	LOW	synonymous_variant	PAEP
11	103256280	rs110788821	2.05704e-06	0.00530214	MODIFIER	intron_variant	PAEP
11	103256457	rs109907194	1.86673e-06	0.00580225	MODIFIER	intron_variant	PAEP
11	103256604	rs110874271	2.18294e-06	0.00500828	MODIFIER	intron_variant	PAEP
11	103256747	rs109947864	1.85201e-06	0.00585293	MODIFIER	intron_variant	PAEP
11	103256826	rs110186753	2.41154e-06	0.00455271	MODIFIER	intron_variant	PAEP
11	103256904	rs109755032	2.32889e-06	0.00470614	MODIFIER	intron_variant	PAEP
11	103257092		1.0405e-06	0.0101745	MODIFIER	intron_variant	PAEP
11	103257241	rs110537205	2.59334e-06	0.00424718	MODIFIER	intron_variant	PAEP
11	103257717	rs43691047	2.88043e-06	0.00382322	MODIFIER	intron_variant	PAEP
11	103257802	rs43691048	1.75739e-06	0.00615115	MODIFIER	intron_variant	PAEP
11	103257818	rs43691049	1.71766e-06	0.00628649	MODIFIER	intron_variant	PAEP
11	103257950	rs110066229	1.99419e-06	0.00545103	MODERATE	missense_variant	PAEP
11	103258094	rs110886675	1.8408e-06	0.00589973	MODIFIER	intron_variant	PAEP
11	103258095	rs110205058	1.8408e-06	0.00589973	MODIFIER	intron_variant	PAEP
11	103258175	rs110962910	2.56767e-06	0.00428652	MODIFIER	intron_variant	PAEP
11	103258176	rs109498796	1.51294e-06	0.00711513	MODIFIER	intron_variant	PAEP
11	103258267	rs109863113	2.40905e-06	0.00455347	MODIFIER	intron_variant	PAEP
11	103258314	rs382320425	1.0325e-06	0.0102482	MODIFIER	intron_variant	PAEP
11	103258569	rs211153297	2.21587e-06	0.00493755	MODIFIER	intron_variant	PAEP
11	103258672	rs208613318	1.94439e-06	0.0055997	MODIFIER	intron_variant	PAEP
11	103258710	rs210362322	1.48405e-06	0.00723554	MODIFIER	intron_variant	PAEP
11	103258943	rs110941132	1.8408e-06	0.00589973	MODIFIER	intron_variant	PAEP
11	103258951	rs110684335	1.8408e-06	0.00589973	MODIFIER	intron_variant	PAEP
11	103258984	rs110992345	1.17789e-06	0.00898644	MODIFIER	intron_variant	PAEP
11	103258985	rs110688769	1.17789e-06	0.00898644	MODIFIER	intron_variant	PAEP
11	103259118	rs110143060	1.26807e-06	0.00843284	MODIFIER	intron_variant	PAEP
11	103259131	rs109990218	2.154e-06	0.00507382	LOW	splice_region_variant&intron_variant	PAEP
11	103259143	rs110641366	1.9675e-06	0.00553534	LOW	synonymous_variant	PAEP
11	103259232	rs109625649	1.60628e-06	0.00671279	MODERATE	missense_variant	PAEP
11	103259419	rs137003236	1.37417e-06	0.00780244	MODIFIER	intron_variant	PAEP
11	103259705	rs207607418	2.2083e-06	0.00495393	MODIFIER	intron_variant	PAEP
11	103260217	rs109021803	0.972636	0.0542913	MODIFIER	intron_variant	PAEP
11	103260642	rs110405716	2.3444e-06	0.00467759	MODIFIER	intron_variant	PAEP
11	103261599	rs383482709	1.39115e-06	0.00772495	MODIFIER	downstream_gene_variant	PAEP
11	103261599	rs383482709	1.39115e-06	0.00772495	MODIFIER	intron_variant	PAEP
11	103261805	rs110935748	9.59565e-07	0.0110277	MODIFIER	intron_variant	PAEP
11	103261805	rs110935748	9.59565e-07	0.0110277	MODIFIER	downstream_gene_variant	PAEP
11	103262064		1.44699e-06	0.00744085	MODIFIER	intron_variant	PAEP
11	103262064		1.44699e-06	0.00744085	MODIFIER	downstream_gene_variant	PAEP
11	103262070	rs110952849	1.44699e-06	0.00744085	MODIFIER	intron_variant	PAEP
11	103262070	rs110952849	1.44699e-06	0.00744085	MODIFIER	downstream_gene_variant	PAEP
11	103262804	rs109087963	9.85511e-07	0.0107491	MODIFIER	downstream_gene_variant	PAEP
11	103262804	rs109087963	9.85511e-07	0.0107491	MODIFIER	intron_variant	PAEP
11	103262933	rs110328877	1.57362e-06	0.00683319	MODIFIER	downstream_gene_variant	PAEP
11	103262933	rs110328877	1.57362e-06	0.00683319	MODIFIER	intron_variant	PAEP
11	103266895	rs110351291	2.35003e-06	0.00466327	MODIFIER	intergenic_region	PAEP-GLT6D1
11	103266895	rs110351291	2.35003e-06	0.00466327	MODIFIER	downstream_gene_variant	GLT6D1
11	103266895	rs110351291	2.35003e-06	0.00466327	MODIFIER	downstream_gene_variant	PAEP
11	103268177	rs210855396	2.87246e-07	0.0347822	MODIFIER	downstream_gene_variant	GLT6D1
11	103268177	rs210855396	2.87246e-07	0.0347822	MODIFIER	intergenic_region	PAEP-GLT6D1
11	103268177	rs210855396	2.87246e-07	0.0347822	MODIFIER	downstream_gene_variant	PAEP
11	103269281	rs109880410	1.3039e-06	0.00813804	MODIFIER	downstream_gene_variant	GLT6D1
11	103269281	rs109880410	1.3039e-06	0.00813804	MODIFIER	intergenic_region	PAEP-GLT6D1
11	103271858	rs135786912	1.65845e-06	0.00637114	LOW	synonymous_variant	GLT6D1
11	103272447	rs133607453	7.38072e-07	0.0139005	MODIFIER	intron_variant	GLT6D1
11	103276186	rs210419726	1.30677e-06	0.00799222	MODIFIER	intron_variant	GLT6D1
11	103276655	rs209097885	1.20346e-06	0.00863503	MODIFIER	upstream_gene_variant	LCN9
11	103276655	rs209097885	1.20346e-06	0.00863503	MODIFIER	intron_variant	GLT6D1
14	531267	rs110213093	1.65716e-45	0.00473636	MODIFIER	intergenic_region	ENSBTAG00000053637-SLC39A4
14	531267	rs110213093	1.65716e-45	0.00473636	MODIFIER	upstream_gene_variant	SLC39A4
14	535051	rs109113991	6.65048e-46	0.0117596	MODIFIER	intron_variant	SLC39A4
14	535294	rs109062923	6.65048e-46	0.0117596	MODIFIER	intron_variant	SLC39A4
14	535779	rs109053825	6.56994e-46	0.0119047	LOW	synonymous_variant	SLC39A4
14	535779	rs109053825	6.56994e-46	0.0119047	MODIFIER	intron_variant	SLC39A4
14	536219	rs208091850	3.84948e-46	0.0202865	MODIFIER	intron_variant	SLC39A4
14	536380	rs41663790	6.35637e-46	0.0123021	LOW	synonymous_variant	SLC39A4
14	537039	rs134275924	1.78643e-46	0.0434539	MODIFIER	intron_variant	SLC39A4
14	539467	rs207577324	4.76669e-46	0.0163904	MODIFIER	downstream_gene_variant	SLC39A4
14	539467	rs207577324	4.76669e-46	0.0163904	MODIFIER	intergenic_region	SLC39A4-CPSF1
14	539467	rs207577324	4.76669e-46	0.0163904	MODIFIER	upstream_gene_variant	CPSF1
14	539721	rs137202508	3.84948e-46	0.0202865	MODIFIER	downstream_gene_variant	SLC39A4
14	539721	rs137202508	3.84948e-46	0.0202865	MODIFIER	intergenic_region	SLC39A4-CPSF1
14	539721	rs137202508	3.84948e-46	0.0202865	MODIFIER	upstream_gene_variant	CPSF1
14	542540	rs470414367	5.8183e-46	0.0134439	MODIFIER	intron_variant	CPSF1
14	542540	rs470414367	5.8183e-46	0.0134439	MODIFIER	downstream_gene_variant	SLC39A4
14	542540	rs470414367	5.8183e-46	0.0134439	MODIFIER	5_prime_UTR_variant	CPSF1
14	543043	rs133100921	3.84948e-46	0.0202865	MODIFIER	intron_variant	CPSF1
14	543043	rs133100921	3.84948e-46	0.0202865	MODIFIER	downstream_gene_variant	SLC39A4
14	544162	rs133257289	7.49665e-46	0.0104347	MODIFIER	intron_variant	CPSF1
14	546253	rs378872350	3.84948e-46	0.0202865	MODIFIER	intron_variant	CPSF1
14	549767	rs110577193	6.10029e-46	0.0128461	MODIFIER	intron_variant	CPSF1
14	549964	rs133534450	3.72582e-46	0.0209554	MODIFIER	intron_variant	CPSF1
14	550784	rs134432442	4.75745e-46	0.0164335	MODERATE	missense_variant	CPSF1
14	553130	rs210909150	4.75745e-46	0.0164335	LOW	synonymous_variant	CPSF1
14	553130	rs210909150	4.75745e-46	0.0164335	MODIFIER	downstream_gene_variant	ADCK5
14	553860	rs378415895	6.55127e-46	0.0119499	MODIFIER	downstream_gene_variant	ADCK5
14	553860	rs378415895	6.55127e-46	0.0119499	MODIFIER	intron_variant	CPSF1
14	553861		6.55127e-46	0.0119499
14	553862	rs208827625	6.55127e-46	0.0119499	MODIFIER	downstream_gene_variant	ADCK5
14	553862	rs208827625	6.55127e-46	0.0119499	MODIFIER	intron_variant	CPSF1
14	553910	rs135442643	3.84948e-46	0.0202865	MODIFIER	intron_variant	CPSF1
14	553910	rs135442643	3.84948e-46	0.0202865	MODIFIER	downstream_gene_variant	ADCK5
14	555701	rs211605023	3.84948e-46	0.0202865	LOW	synonymous_variant	CPSF1
14	555701	rs211605023	3.84948e-46	0.0202865	MODIFIER	downstream_gene_variant	ADCK5
14	555835		6.55127e-46	0.0119499	MODIFIER	intron_variant	CPSF1
14	555835		6.55127e-46	0.0119499	MODIFIER	downstream_gene_variant	ADCK5
14	559201	rs109050667	7.12243e-47	0.107911	LOW	synonymous_variant	ADCK5
14	559201	rs109050667	7.12243e-47	0.107911	MODIFIER	downstream_gene_variant	CPSF1
14	559616	rs135551752	4.75745e-46	0.0164335	MODIFIER	downstream_gene_variant	CPSF1
14	559616	rs135551752	4.75745e-46	0.0164335	MODIFIER	intron_variant	ADCK5
14	559689	rs208657440	1.079e-46	0.0718483	MODIFIER	intron_variant	ADCK5
14	559689	rs208657440	1.079e-46	0.0718483	MODIFIER	downstream_gene_variant	CPSF1
14	559962	rs210230767	3.84948e-46	0.0202865	MODIFIER	downstream_gene_variant	CPSF1
14	559962	rs210230767	3.84948e-46	0.0202865	MODIFIER	intron_variant	ADCK5
14	560469	rs207855353	3.84948e-46	0.0202865	MODIFIER	downstream_gene_variant	CPSF1
14	560469	rs207855353	3.84948e-46	0.0202865	MODIFIER	intron_variant	ADCK5
14	560476	rs209925040	3.84948e-46	0.0202865	MODIFIER	intron_variant	ADCK5
14	560476	rs209925040	3.84948e-46	0.0202865	MODIFIER	downstream_gene_variant	CPSF1
14	564292	rs207795387	3.84948e-46	0.0202865	MODIFIER	intron_variant	ADCK5
14	565009	rs135576599	3.84948e-46	0.0202865	MODIFIER	intron_variant	ADCK5
14	566466	rs209058440	3.84948e-46	0.0202865	MODIFIER	intron_variant	ADCK5
14	568472	rs135443540	1.49144e-45	0.00527579	MODIFIER	intron_variant	ADCK5
14	569927	rs384226556	4.75745e-46	0.0164335	MODIFIER	intron_variant	ADCK5
14	570083	rs210324747	3.84948e-46	0.0202865	MODIFIER	intron_variant	ADCK5
14	570260	rs208417762	7.13573e-46	0.0109276	MODIFIER	intron_variant	ADCK5
14	571986	rs209745231	5.43041e-46	0.0143508	MODIFIER	intergenic_region	ADCK5-SLC52A2
14	571986	rs209745231	5.43041e-46	0.0143508	MODIFIER	upstream_gene_variant	ADCK5
14	573239	rs137617619	1.01067e-45	0.00773835	MODIFIER	downstream_gene_variant	SLC52A2
14	573239	rs137617619	1.01067e-45	0.00773835	MODIFIER	intergenic_region	ADCK5-SLC52A2
14	573239	rs137617619	1.01067e-45	0.00773835	MODIFIER	upstream_gene_variant	ADCK5
14	573538	rs133338261	1.01067e-45	0.00773835	MODIFIER	intergenic_region	ADCK5-SLC52A2
14	573538	rs133338261	1.01067e-45	0.00773835	MODIFIER	upstream_gene_variant	ADCK5
14	573538	rs133338261	1.01067e-45	0.00773835	MODIFIER	downstream_gene_variant	SLC52A2
14	573777	rs211560120	1.01067e-45	0.00773835	MODIFIER	intergenic_region	ADCK5-SLC52A2
14	573777	rs211560120	1.01067e-45	0.00773835	MODIFIER	upstream_gene_variant	ADCK5
14	573777	rs211560120	1.01067e-45	0.00773835	MODIFIER	downstream_gene_variant	SLC52A2
14	573805	rs208857025	1.01067e-45	0.00773835	MODIFIER	downstream_gene_variant	SLC52A2
14	573805	rs208857025	1.01067e-45	0.00773835	MODIFIER	upstream_gene_variant	ADCK5
14	573805	rs208857025	1.01067e-45	0.00773835	MODIFIER	intergenic_region	ADCK5-SLC52A2
14	573852	rs211021755	1.71275e-45	0.00457768	MODIFIER	downstream_gene_variant	SLC52A2
14	573852	rs211021755	1.71275e-45	0.00457768	MODIFIER	intergenic_region	ADCK5-SLC52A2
14	573852	rs211021755	1.71275e-45	0.00457768	MODIFIER	upstream_gene_variant	ADCK5
14	574729	rs207512673	6.27672e-46	0.0124231	MODIFIER	upstream_gene_variant	ADCK5
14	574729	rs207512673	6.27672e-46	0.0124231	MODIFIER	downstream_gene_variant	SLC52A2
14	574729	rs207512673	6.27672e-46	0.0124231	MODIFIER	intergenic_region	ADCK5-SLC52A2
14	575036	rs383052767	3.9199e-46	0.0198422	MODIFIER	downstream_gene_variant	SLC52A2
14	575036	rs383052767	3.9199e-46	0.0198422	MODIFIER	intergenic_region	ADCK5-SLC52A2
14	575036	rs383052767	3.9199e-46	0.0198422	MODIFIER	upstream_gene_variant	ADCK5
14	576515	rs136089752	3.9199e-46	0.0198422	MODIFIER	intergenic_region	ADCK5-SLC52A2
14	576515	rs136089752	3.9199e-46	0.0198422	MODIFIER	downstream_gene_variant	SLC52A2
14	576515	rs136089752	3.9199e-46	0.0198422	MODIFIER	upstream_gene_variant	FBXL6
14	577322	rs133788084	3.9199e-46	0.0198422	MODIFIER	intergenic_region	ADCK5-SLC52A2
14	577322	rs133788084	3.9199e-46	0.0198422	MODIFIER	downstream_gene_variant	SLC52A2
14	577322	rs133788084	3.9199e-46	0.0198422	MODIFIER	upstream_gene_variant	FBXL6
14	577564	rs135017891	3.9199e-46	0.0198422	MODIFIER	downstream_gene_variant	SLC52A2
14	577564	rs135017891	3.9199e-46	0.0198422	MODIFIER	intergenic_region	ADCK5-SLC52A2
14	577564	rs135017891	3.9199e-46	0.0198422	MODIFIER	upstream_gene_variant	FBXL6
14	580019	rs137071126	3.71698e-46	0.0209154	MODIFIER	upstream_gene_variant	FBXL6
14	580019	rs137071126	3.71698e-46	0.0209154	LOW	synonymous_variant	SLC52A2
14	580019	rs137071126	3.71698e-46	0.0209154	MODIFIER	upstream_gene_variant	TMEM249
14	581569	rs208030891	5.91988e-46	0.0131611	MODIFIER	upstream_gene_variant	SLC52A2
14	581569	rs208030891	5.91988e-46	0.0131611	MODIFIER	upstream_gene_variant	TMEM249
14	581569	rs208030891	5.91988e-46	0.0131611	MODIFIER	intron_variant	FBXL6
14	583551	rs209595231	4.85502e-46	0.0160362	MODIFIER	upstream_gene_variant	TMEM249
14	583551	rs209595231	4.85502e-46	0.0160362	MODIFIER	upstream_gene_variant	SLC52A2
14	583551	rs209595231	4.85502e-46	0.0160362	MODIFIER	intron_variant	FBXL6
14	586744	rs211403999	1.11422e-45	0.00701418	MODIFIER	downstream_gene_variant	FBXL6
14	586744	rs211403999	1.11422e-45	0.00701418	MODIFIER	downstream_gene_variant	TMEM249
14	586744	rs211403999	1.11422e-45	0.00701418	MODIFIER	intergenic_region	TMEM249-SCRT1
14	593267	rs209907620	9.12887e-46	0.0085515	MODIFIER	upstream_gene_variant	SCRT1
14	593267	rs209907620	9.12887e-46	0.0085515	MODIFIER	intergenic_region	TMEM249-SCRT1
14	955774	rs209894336	8.02828e-08	0.383434	MODIFIER	downstream_gene_variant	EPPK1
14	955774	rs209894336	8.02828e-08	0.383434	MODIFIER	intergenic_region	EPPK1-NRBP2
14	972322		5.07197e-08	0.597192	MODIFIER	intergenic_region	NRBP2-PUF60
14	972322		5.07197e-08	0.597192	MODIFIER	upstream_gene_variant	PUF60
14	972322		5.07197e-08	0.597192	MODIFIER	downstream_gene_variant	NRBP2
19	26078201	rs135062731	0.0316653	0.2346	MODIFIER	intron_variant	DERL2
19	26084321	rs211282001	0.259507	0.0492254	MODIFIER	intergenic_region	DERL2-DHX33
19	26084321	rs211282001	0.259507	0.0492254	MODIFIER	downstream_gene_variant	DERL2
19	26089887	rs454029079	0.285604	0.0455016	MODIFIER	upstream_gene_variant	DHX33
19	26089887	rs454029079	0.285604	0.0455016	MODIFIER	intergenic_region	DERL2-DHX33
19	26335280	rs29020539	0.818345	0.0306254	MODIFIER	downstream_gene_variant	ENSBTAG00000048823
19	26335280	rs29020539	0.818345	0.0306254	MODIFIER	intron_variant	ENSBTAG00000013906
19	26375957		0.574612	0.0323458	MODIFIER	intergenic_region	ZFP3-KIF1C
19	26375958		0.519374	0.0341201	MODIFIER	intergenic_region	ZFP3-KIF1C
19	26378517	rs211126800	0.494841	0.0350985	MODIFIER	intergenic_region	ZFP3-KIF1C
19	26380741	rs109015725	0.350044	0.0411441	MODIFIER	intergenic_region	ZFP3-KIF1C
19	26428346		0.765455	0.0332721	MODIFIER	3_prime_UTR_variant	ENSBTAG00000055281
19	26428346		0.765455	0.0332721	MODIFIER	intron_variant	CAMTA2
19	26440185	rs207615081	0.479723	0.0387527	MODIFIER	downstream_gene_variant	SPAG7
19	26440185	rs207615081	0.479723	0.0387527	MODIFIER	intron_variant	ENO3
19	26523161	rs210570085	0.00334728	0.019492	MODIFIER	intron_variant	MINK1
19	26551671		0.000777001	0.0732861	MODIFIER	intron_variant	PLD2
19	26551672	rs208171532	0.00111649	0.048924	MODIFIER	intron_variant	PLD2
19	26551673	rs470297991	0.000696819	0.0811068	MODIFIER	intron_variant	PLD2
19	26563857	rs110849945	0.000416358	0.131565	MODIFIER	downstream_gene_variant	PSMB6
19	26563857	rs110849945	0.000416358	0.131565	MODIFIER	intergenic_region	PLD2-PSMB6
19	26597377	rs378944325	0.00275706	0.0211651	MODIFIER	intergenic_region	TM4SF5-ZMYND15
19	26603119		0.00429055	0.0138951	MODIFIER	intergenic_region	TM4SF5-ZMYND15
19	26619509	rs207751174	0.00187907	0.0302474	MODIFIER	upstream_gene_variant	ZMYND15
19	26619509	rs207751174	0.00187907	0.0302474	MODIFIER	upstream_gene_variant	PELP1
19	26619509	rs207751174	0.00187907	0.0302474	MODIFIER	downstream_gene_variant	MED11
19	26619509	rs207751174	0.00187907	0.0302474	MODIFIER	3_prime_UTR_variant	CXCL16
19	26628925	rs207599259	0.000794648	0.0675648	MODIFIER	intron_variant	PELP1
19	26652718	rs480207434	0.00292395	0.0232591	MODIFIER	intron_variant	PELP1
19	26654410	rs384423642	0.000875703	0.0621727	MODIFIER	intron_variant	PELP1
19	26655267	rs208738189	0.000341011	0.151119	MODIFIER	intron_variant	PELP1
19	26665157	rs208952900	0.000311753	0.163347	MODIFIER	downstream_gene_variant	bta-mir-2338
19	26665157	rs208952900	0.000311753	0.163347	LOW	synonymous_variant	PELP1
19	26687364	rs380700050	0.002988	0.0183922	MODIFIER	intergenic_region	PELP1-ALOX15
19	26690102	rs381504449	0.00214842	0.0251471	MODIFIER	intergenic_region	PELP1-ALOX15
19	26808616	rs483221509	0.00227643	0.0285917	MODIFIER	downstream_gene_variant	RNASEK
19	26808616	rs483221509	0.00227643	0.0285917	MODIFIER	upstream_gene_variant	bta-mir-497
19	26808616	rs483221509	0.00227643	0.0285917	MODIFIER	upstream_gene_variant	BCL6B
19	26808616	rs483221509	0.00227643	0.0285917	MODIFIER	intergenic_region	bta-mir-497-BCL6B
19	26808616	rs483221509	0.00227643	0.0285917	MODIFIER	downstream_gene_variant	C19H17orf49
19	26808616	rs483221509	0.00227643	0.0285917	MODIFIER	upstream_gene_variant	bta-mir-195
27	36442395	rs137486809	0.00413653	0.0476654	MODIFIER	intergenic_region	GOLGA7-GINS4
27	36466414	rs110519353	0.00293101	0.0633639	MODIFIER	intron_variant	GINS4
27	36490798	rs209209816	0.00299214	0.0621756	MODIFIER	intergenic_region	GINS4-GPAT4
27	36494409	rs209987511	0.00281634	0.0656985	MODIFIER	intergenic_region	GINS4-GPAT4
27	36497078	rs211142842	0.00272702	0.0675759	MODIFIER	intergenic_region	GINS4-GPAT4
27	36501710	rs210199257	0.00284218	0.0650875	MODIFIER	intergenic_region	GINS4-GPAT4
27	36511638	rs110950972	0.00358512	0.0549103	MODIFIER	intergenic_region	GINS4-GPAT4
27	36511718	rs211141625	0.00394516	0.0503378	MODIFIER	intergenic_region	GINS4-GPAT4
27	36512938	rs109615214	0.0498428	0.0151184	MODIFIER	intergenic_region	GINS4-GPAT4
27	36512938	rs109615214	0.00549291	0.0371579	MODIFIER	intergenic_region	GINS4-GPAT4
27	36513386		0.0130074	0.016078	MODIFIER	intergenic_region	GINS4-GPAT4
27	36514654	rs211401126	0.00531666	0.0384452	MODIFIER	intergenic_region	GINS4-GPAT4
27	36514816	rs208306200	0.0321609	0.00833898	MODIFIER	intergenic_region	GINS4-GPAT4
27	36515429		0.00592403	0.0348678	MODIFIER	intergenic_region	GINS4-GPAT4
27	36515430		0.00592403	0.0348678	MODIFIER	intergenic_region	GINS4-GPAT4
27	36520069	rs211250281	0.030049	0.00884215	MODIFIER	upstream_gene_variant	GPAT4
27	36520069	rs211250281	0.030049	0.00884215	MODIFIER	intergenic_region	GINS4-GPAT4
27	36522002	rs378026790	0.00516561	0.0391679	MODIFIER	upstream_gene_variant	GPAT4
27	36522002	rs378026790	0.00516561	0.0391679	MODIFIER	intergenic_region	GINS4-GPAT4
27	36522008	rs209479876	0.00516561	0.0391679	MODIFIER	upstream_gene_variant	GPAT4
27	36522008	rs209479876	0.00516561	0.0391679	MODIFIER	intergenic_region	GINS4-GPAT4
27	36522458	rs209855549	0.00966566	0.0223838	MODIFIER	intergenic_region	GINS4-GPAT4
27	36522458	rs209855549	0.00966566	0.0223838	MODIFIER	upstream_gene_variant	GPAT4
27	36523102	rs208675276	0.0173058	0.0130698	MODIFIER	5_prime_UTR_variant	GPAT4
27	36532083	rs207593583	0.0113458	0.0193647	MODIFIER	intron_variant	GPAT4
27	36532504	rs208624037	0.0493708	0.0127779	MODIFIER	intron_variant	GPAT4
27	36534724	rs208396531	0.0109104	0.0200461	MODIFIER	intron_variant	GPAT4
27	36535295	rs209191197	0.0121345	0.0182579	MODIFIER	intron_variant	GPAT4
27	36537488	rs209271921	0.0117327	0.0188201	MODIFIER	intron_variant	GPAT4
27	36539689	rs208350866	0.0107013	0.0184617	MODIFIER	3_prime_UTR_variant	GPAT4
27	36546480	rs210746953	0.013367	0.0166463	MODIFIER	intergenic_region	GPAT4-NKX6-3
27	36551169	rs438583853	0.0111203	0.0197578	MODIFIER	intergenic_region	GPAT4-NKX6-3
27	36551172		0.0111203	0.0197578
27	36555428	rs210632482	0.00729123	0.0288334	MODIFIER	intergenic_region	GPAT4-NKX6-3
27	36555428	rs210632482	0.00729123	0.0288334	MODIFIER	downstream_gene_variant	NKX6-3
27	36558128	rs378190497	0.0351211	0.0168402	MODIFIER	intron_variant	NKX6-3
27	36560931		0.0342921	0.0170645	MODIFIER	intron_variant	NKX6-3
27	36560931		0.0342921	0.0170645	MODIFIER	downstream_gene_variant	ENSBTAG00000027629
27	36565588		0.0246967	0.0151209	MODIFIER	intergenic_region	NKX6-3-ENSBTAG00000027629
27	36565588		0.0246967	0.0151209	MODIFIER	upstream_gene_variant	NKX6-3
27	36565588		0.0246967	0.0151209	MODIFIER	downstream_gene_variant	ENSBTAG00000027629
27	36603164	rs382481916	0.000984132	0.308006	MODIFIER	intron_variant	ENSBTAG00000054394
27	36605789	rs110611375	0.00114593	0.26751	MODIFIER	intron_variant	ENSBTAG00000054394
27	36617333	rs133426757	0.0285443	0.0158472	MODIFIER	intergenic_region	ENSBTAG00000054394-ENSBTAG00000003275
29	49035212	rs110994768	1.62818e-10	1	MODIFIER	intron_variant	KCNQ1
PPC = Posterior Probability of Causality
