# Supplementary material for: Sequence-based GWAS in 180,000 German Holstein cattle reveals new candidate variants for milk production traits
Source: Genet Sel Evol. 2025 Feb 4;57:3. doi: 10.1186/s12711-025-00951-9 (PMC11796172; doi:10.1186/s12711-025-00951-9)
Supplement: Supplementary file 4 — Additional file 4. Table S8. List of variants with PPC ≥ 0.05 and their functional annotation. [file 12711_2025_951_MOESM4_ESM.xlsx]

## Sheet: Sheet1
Table S8: List of variants with PPC ≥ 0.05 and their functional annotation
SNPID	Chr	Pos	Trait	PPC	Gene	Impact	Effect	FAETH ranking	Variant category
rs41256919	14	731230	FY	0.0585088	MAF1, SHARPIN, ENSBTAG00000051469	LOW, MODIFIER, MODIFIER	synonymous variant, upstream gene variant, downstream gene variant	3	aseQTL, eeQTL, ChIPseq, mQTL, sQTL, conserved
rs135473276	14	730854	FY	0.0585088	MAF1, SHARPIN, ENSBTAG00000051469	LOW, MODIFIER, MODIFIER	synonymous variant, upstream gene variant, downstream gene variant	24.5	eeQTL, ChIPseq, mQTL, conserved
rs110126359	14	752489	FY	0.0897934	GPAA1, EXOSC4	LOW, MODIFIER	synonymous variant, downstream gene variant	34.5	ChIPseq, mQTL, sQTL, conserved
rs137070163	14	492542	MY	0.0791134	CYHR1, TONSL, CYHR1	MODIFIER	3 prime UTR variant, upstream gene variant, downstream gene variant	262.5	aseQTL, eeQTL, geQTL, ChIPseq, mQTL, sQTL
rs136691096	14	474007	MY	0.11474	CYHR1, FOXH1, KIFC2	MODIFIER	upstream gene variant, downstream gene variant, intron variant	280.5	aseQTL, eeQTL, geQTL, ChIPseq, mQTL, sQTL
rs109816684	3	15464742	MY	0.129522	DPM3, EFNA1, SLC50A1	MODIFIER	downstream gene variant, downstream gene variant, intron variant	311	aseQTL, eeQTL, ChIPseq, sQTL, conserved
rs211682484	14	512818	MY	1	VPS28	MODIFIER	3 prime UTR variant, downstream gene variant	3712	eeQTL, mQTL, sQTL
rs109342545	14	955943	FY	0.999019	EPPK1, EPPK1-NRBP2	MODIFIER	downstream gene variant, intergenic region	4495	eeQTL, geQTL, mQTL
rs132854804	14	728675	FY	0.096979	ENSBTAG00000051469	MODERATE	missense variant	4961	eeQTL, geQTL, ChIPseq, mQTL
rs211282001	19	26084321	PY	0.0492254	DERL2, DERL2-DHX33	MODIFIER	downstream gene variant, intergenic region	5195	aseQTL, sQTL, conserved
rs132650058	14	753895	FY	0.0463638	GPAA1, EXOSC4, GPAA1-EXOSC4	MODIFIER	upstream gene variant, downstream gene variant, intergenic region	5429.5	geQTL, ChIPseq, mQTL, sQTL
rs137166402	14	753900	FY	0.0463638	GPAA1, EXOSC4, GPAA1-EXOSC4	MODIFIER	upstream gene variant, downstream gene variant, intergenic region	5429.5	geQTL, ChIPseq, mQTL, sQTL
rs207661182	14	476828	MY	0.189674	CYHR1, KIFC2	MODIFIER	upstream gene variant, intron variant	5738	eeQTL, geQTL, ChIPseq, mQTL
rs134349436	14	719634	FY	0.0585088	HGH1, WDR97, HGH1-WDR97	MODIFIER, MODIFIER	upstream gene variant, downstream gene variant, intergenic region	7738	aseQTL, mQTL, sQTL
rs110593871	14	708522	MY	0.210887	ENSBTAG00000039978, HGH1, MROH1-ENSBTAG00000039978	MODIFIER	upstream gene variant, downstream gene variant, intergenic region	7738	aseQTL, mQTL, sQTL
rs136212750	14	758897	MY	0.186503	EXOSC4, EXOSC4-OPLAH	MODIFIER	upstream gene variant, intergenic region	19351.5	eeQTL, mQTL
rs482282570	14	515265	FY	0.999997	VPS28, VPS28-ENSBTAG00000053637	MODIFIER	downstream gene variant, intergenic region	19351.5	eeQTL, mQTL
rs109154013	2	107436884	FY	0.444634	ENSBTAG00000052917, GMPPA, GMPPA-ASIC4	MODIFIER	upstream gene variant, downstream gene variant, intergenic region	20326	eeQTL, ChIPseq, conserved
rs43322204	2	107437210	FY	0.503784	ENSBTAG00000052917,	MODIFIER	upstream gene variant, downstream gene variant, intergenic region	20326	eeQTL, ChIPseq, conserved
rs136719300	14	736431	FY	0.0648508	SHARPIN, MAF1, CYC1	LOW, MODIFIER, MODIFIER	synonymous variant, upstream gene variant, downstream gene variant	20446	eeQTL, ChIPseq, mQTL
rs110929299	14	751534	FY	0.0458122	EXOSC4, GPAA1	MODIFIER	downstream gene variant, intron variant	28050.5	ChIPseq, mQTL, sQTL
rs135382301	14	738019	MY, FY	0.0560367, 0.0508068	SHARPIN, CYC1, SHARPIN-CYC1		downstream gene variant, downstream gene variant, intergenic region	34737	aseQTL, mQTL
rs110860915	14	269611	FY	0.468566	ZNF16	MODIFIER	intron variant	38437	aseQTL, mQTL
rs42144935	28	34583251	FY	0.213209	ENSBTAG00000051468-ENSBTAG00000053285	MODIFIER	intergenic region	73845.5	conserved
	5	88405168	MY, FY, PY	0.342702, 0.316349, 0.280447	ABCC9	MODIFIER	intron variant	99412.5	conserved
rs382661583	16	1790673	MY	0.163674	ENSBTAG00000052913-SOX13	MODIFIER	intergenic region	103244	sQTL, conserved
rs379835038	16	1790685	MY	0.163674	ENSBTAG00000052913-SOX13	MODIFIER	intergenic region	103244	sQTL, conserved
rs135392062	14	744283	MY	0.255207	CYC1-GPAA1, CYC1	MODIFIER	intergenic region, upstream gene variant	106909	mQTL
rs42364317	15	73957297	FY	0.156972	HSD17B12	MODIFIER	3 prime UTR variant, downstream gene variant	115542	conserved
rs379781983	19	42251886	MY	0.319867	RAB5C, DHX58, KAT2A	MODIFIER, MODIFIER, LOW	downstream gene variant, upstream gene variant, synonymous variant	121118	conserved
rs385640152	20	31888449	MY	0.999815	GHR	MODERATE	missense variant	126078	conserved
rs109914138	5	111918900	MY, PY	0.0646475, 0.126093	MRTFA-ENSBTAG00000042762	MODIFIER	intergenic region	130714	conserved
rs41775109	15	65299022	FY	0.0527827	EHF-APIP	MODIFIER	intergenic region	162554	conserved
rs110629954	6	86624871	FY	0.0665576	SLC4A4	MODIFIER	intron variant	170586	conserved
rs383905919	11	63499172	MY	0.0759681	RAB1A	MODIFIER	intron variant	185467	ChIPseq, conserved
rs445616049	14	64454721	MY	0.0964496	VPS13B, MGC148714	MODERATE, MODIFIER	missense variant, downstream gene variant	191875	conserved
rs132823555	14	301588	MY	0.346639	ZNF16-C14H8orf33	MODIFIER	intergenic region, upstream gene variant	443756	eeQTL, sQTL
rs137486809	27	36442395	PY	0.0476654	GOLGA7-GINS4	MODIFIER	intergenic region	447088	eeQTL, ChIPseq, sQTL
rs110400525	6	85437683	MY	0.328663	CSN1S1-CSN2	MODIFIER	intergenic region	448308	eeQTL,sQTL
rs133929619	6	85437733	MY	0.517275	CSN1S1-CSN2	MODIFIER	intergenic region	448308	eeQTL, sQTL
rs133534783	6	89230639	MY	0.0980569	MTHFD2L	MODIFIER	intron variant	479116	eeQTL, sQTL
rs43473266	6	86442746	FY	0.970575	SLC4A4	MODIFIER	intron variant	479810	eeQTL, sQTL
rs136445488	11	103245634	PY	0.459415	ENSBTAG00000048091, ENSBTAG00000048091-PAEP	MODIFIER	downstream gene variant, intergenic region	568397	aseQTL, sQTL
rs211336034	3	15490830	MY	0.197553	EFNA1-EFNA3	MODIFIER	intergenic region	581709	aseQTL, sQTL, ChIPseq
rs110217592	6	85443893	PY	0.0598124	CSN1S1-CSN2	MODIFIER	intergenic region	591427	aseQTL, sQTL
rs42193880	29	48861569	MY	0.0825466	KCNQ1	MODIFIER	intron variant	599714	aseQTL, ChIPseq, sQTL
	3	15488625	MY	0.216182	EFNA1-EFNA3	MODIFIER	intergenic region	609018	aseQTL, sQTL
rs42193893	29	48879903	MY	0.185256	KCNQ1	MODIFIER	intron variant	609523	aseQTL, ChIPseq, Sqtl
rs209209816	27	36490798	PY	0.0621756	GINS4-GPAT4	MODIFIER	intergenic region	629400	aseQTL, sQTL
rs135586826	11	103247838	PY	0.486294	ENSBTAG00000048091-PAEP	MODIFIER	intergenic region	632372	aseQTL, sQTL
rs208731717	29	48867561	MY	0.138946	KCNQ1	MODIFIER	intron variant	641566	aseQTL, sQTL
rs42193886	29	48869098	MY	0.593251	KCNQ1	MODIFIER	intron variant	641566	aseQTL, sQTL
rs211225007	5	93525109	FY	0.0489374	MGST1, MGST1-SLC15A5	MODIFIER	upstream gene variant, intergenic region	722267	eeQTL, ChIPseq
	27	41407410	FY	0.099595	ENSBTAG00000024530-THRB	MODIFIER	intergenic region	785461	eeQTL, ChIPseq
rs110195883	14	928629	FY	0.142533	PLEC-EPPK1	MODIFIER	intergenic region	856270	aseQTL, geQTL, ChIPseq
rs110611375	27	36605789	PY	0.26751	ENSBTAG00000054394	MODIFIER	intron variant	894797	sQTL
rs42129584	27	41405450	FY	0.0455429	ENSBTAG00000024530-THRB	MODIFIER	intergenic region	902737	eeQTL
rs42129585	27	41405916	FY	0.082522	ENSBTAG00000024530-THRB	MODIFIER	intergenic region	902737	eeQTL
rs211141625	27	36511718	PY	0.0503378	GINS4-GPAT4	MODIFIER	intergenic region	911767	eeQTL
rs110950972	27	36511638	PY	0.0549103	GINS4-GPAT4	MODIFIER	intergenic region	911767	eeQTL
	14	400544	MY	0.50935	ARHGAP39	MODIFIER	intron variant	941538	eeQTL, ChIPseq
rs43703011	6	85451298	PY	0.0558801	CSN2	MODERATE	missense variant	1011021	sQTL
rs207681942	27	41404656	FY	0.0547282	ENSBTAG00000024530-THRB	MODIFIER	intergenic region	1.14465e+06	sQTL
rs109747060	27	41403593	FY	0.0549074	ENSBTAG00000024530-THRB	MODIFIER	intergenic region	1.14465e+06	sQTL
rs137819691	27	41383591	FY	0.0973189	ENSBTAG00000024530-THRB	MODIFIER	intergenic region	1.14465e+06	sQTL
rs109208977	14	243959	FY	0.999158	ZNF250	MODERATE, MODIFIER	missense variant, intron variant	1216705	sQTL
rs110519353	27	36466414	PY	0.0633639	GINS4	MODIFIER	intron variant	1.2423e+06	sQTL
rs110410005	6	85445513	PY	0.0706109	CSN2, CSN1S1-CSN2	MODIFIER	downstream gene variant, intergenic region	1297266	aseQTL
rs42364319	15	73957731	FY	0.142908	HSD17B12	MODIFIER	3 prime UTR variant, downstream gene variant	1.32321e+06	eeQTL
rs211142842	27	36497078	PY	0.0675759	GINS4-GPAT4	MODIFIER	intergenic region	1381524	aseQTL, ChIPseq
	3	15495684	MY	0.224708	EFNA1-EFNA3	MODIFIER	intergenic region	1480000	aseQTL
rs110672723	6	85450410	PY	0.0695976	CSN2	MODIFIER	intron variant	1540670	aseQTL
rs210199257	27	36501710	PY	0.0650875	GINS4-GPAT4	MODIFIER	intergenic region	1568313	aseQTL
rs209987511	27	36494409	PY	0.0656985	GINS4-GPAT4	MODIFIER	intergenic region	1568313	aseQTL
rs137406385	11	103249124	PY	1	ENSBTAG00000048091-PAEP	MODIFIER	intergenic region	1837811	sQTL
rs137024369	19	9212877	MY	0.5	LPO	MODIFIER	upstream gene variant, intron variant	1850755	young
rs41775103	15	65312559	FY	0.0760761	EHF-APIP	MODIFIER	intergenic region	1.87324e+06	sQTL
rs43474193	6	86611800	FY	0.0655156	SLC4A4	MODIFIER	intron variant	1906212	sQTL
rs133025873	6	86570867	FY	0.0676165	SLC4A4	MODIFIER	intron variant	1906212	sQTL
rs109352307	6	86606598	FY	0.0709073	SLC4A4	MODIFIER	intron variant	1906212	sQTL
rs110579906	6	86596089	FY	0.0736511	SLC4A4	MODIFIER	intron variant	1906212	sQTL
rs109627258	6	86569048	FY	0.0941654	SLC4A4	MODIFIER	intron variant	1906212	sQTL
rs210484189	5	93595233	MY	0.0450161	MGST1-SLC15A5	MODIFIER	intergenic region	1.98501e+06	eeQTL
rs380876919	15	53307805	MY	0.438924	MRPL48	MODIFIER	intron variant	2.00753e+06	eeQTL
rs208932599	5	93524146	FY	0.04792	MGST1, MGST1-SLC15A5	MODIFIER	upstream gene variant, intergenic region	2169257	ChIPseq
rs210278438	5	93524235	FY	0.04792	MGST1, MGST1-SLC15A5	MODIFIER	upstream gene variant, intergenic region	2169257	ChIPseq
rs208782981	5	93523947	FY	0.0480415	MGST1, MGST1-SLC15A5	MODIFIER	upstream gene variant, intergenic region	2169257	ChIPseq
rs210785202	5	93521263	FY	0.0484714	MGST1, MGST1-SLC15A5	MODIFIER	upstream gene variant, intergenic region	2169257	ChIPseq
rs135807129	5	93524134	FY	0.0492569	MGST1, MGST1-SLC15A5	MODIFIER	upstream gene variant, intergenic region	2169257	ChIPseq
rs133918820	5	93521394	FY	0.0531786	MGST1, MGST1-SLC15A5	MODIFIER	upstream gene variant, intergenic region	2169257	ChIPseq
rs210254783	5	93520539	FY	0.0786154	MGST1	MODIFIER	5 prime UTR variant	2169257	ChIPseq
rs207881908	5	93523786	FY	0.0475154	MGST1, MGST1-SLC15A5	MODIFIER	upstream gene variant, intergenic region	2.28917e+06
rs382481916	27	36603164	PY	0.308006	ENSBTAG00000054394	MODIFIER	intron variant	2297071
rs209058841	5	23538597	MY	0.146659	CRADD	MODIFIER	intron variant	2.42287e+06	ChIPseq
rs211108888	19	42250240	MY	0.403987	DHX58, KAT2A	MODIFIER, LOW	upstream gene variant, splice region variant&intron variant	2.46113e+06	ChIPseq
	6	87090277	MY	0.0497079	GC-NPFFR2	MODIFIER	intergenic region	2.66025e+06
rs109590923	6	87080314	MY	0.0605488	GC-NPFFR2	MODIFIER	intergenic region	2.66025e+06
rs110854433	6	85439641	PY	0.072922	CSN1S1-CSN2	MODIFIER	intergenic region	2.66025e+06
rs137465355	6	85438110	PY	0.0817134	CSN1S1-CSN2	MODIFIER	intergenic region	2.66025e+06
rs110068670	6	85438122	PY	0.0817134	RAB1A-ACTR2	MODIFIER	intergenic region	2.66025e+06
rs110875064	6	85438156	PY	0.0833167	CSN1S1-CSN2	MODIFIER	intergenic region	2.66025e+06
	20	29708788	MY	0.0946615				2.66025e+06
rs209372883	5	93518685	FY	0.11928	MGST1	MODIFIER	intron variant	2.84779e+06	ChIPseq
rs208758483	5	23540335	MY	0.174746	CRADD	MODIFIER	intron variant	3.38031e+06
rs110879981	6	87028643	PY	0.0488351	GC-NPFFR2	MODIFIER	intergenic region	3.49055e+06
rs134600906	6	87020005	PY	0.0555606	GC-NPFFR2	MODIFIER	intergenic region	3.49055e+06
rs377917940	5	86681779	MY	0.0563891	SOX5-ETNK1	MODIFIER	intergenic region	3.49055e+06
rs110121930	6	87033142	MY, PY	0.0981564, 0.105458	GC-NPFFR2	MODIFIER	intergenic region	3.49055e+06
rs109870642	6	87032043	MY, PY	0.139978, 0.177353	GC-NPFFR2	MODIFIER	intergenic region	3.49055e+06
rs42145023	28	34605826	FY	0.0868138	ENSBTAG00000053285-ZMIZ1	MODIFIER	intergenic region	3645870
rs379353107	3	15490162	MY	0.0868827	EFNA1-EFNA3	MODIFIER	intergenic region	3757434
rs210630350	5	23521422	MY	0.151827	CRADD	MODIFIER	intron variant	3757434
rs209881936	5	23520036	MY	0.155089	CRADD	MODIFIER	intron variant	3757434
rs208261425	5	23521846	MY	0.371679	CRADD	MODIFIER	intron variant	3757434
rs211540853	6	87038865	MY, PY	0.159204, 0.105837	GC-NPFFR2	MODIFIER	intergenic region	3941230
rs207809845	6	87042033	MY, PY	0.232445, 0.171664	GC-NPFFR2	MODIFIER	intergenic region	3941230
rs135062731	19	26078201	PY	0.2346	DERL2	MODIFIER	intron variant	3964078	ChIPseq
rs109780890	6	85452536	PY	0.0779131	CSN2	MODIFIER	intron variant	4224401
rs110564693	6	85453291	PY	0.0833023	CSN2	MODIFIER	intron variant	4224401
rs81184820	6	85454227	PY	0.1064	CSN2	MODIFIER	intron variant	4224401
rs385575388	27	41388251	FY	0.0879252	ENSBTAG00000024530-THRB	MODIFIER	intergenic region	4336588
rs210783863	28	18588283	MY	0.0936053	ZNF365-ENSBTAG00000048611	MODIFIER	intergenic region	4.59325e+06
rs207579654	28	18588395	MY	0.116603	ZNF365-ENSBTAG00000048611	MODIFIER	intergenic region	4.59325e+06
rs41651420	28	18585274	MY	0.133277	ZNF365-ENSBTAG00000048611	MODIFIER	intergenic region	4.59325e+06
rs209866818	28	18583595	MY	0.172455	ZNF365-ENSBTAG00000048611	MODIFIER	intergenic region	4.59325e+06
rs133149339	5	93515666	MY	0.05903	MGST1	MODIFIER	intergenic region	4626876
	5	93377760	MY	0.0967057	LMO3-MGST1	MODIFIER	intergenic region	4626876
rs208259501	5	93514175	MY	0.117476	MGST1	MODIFIER	intron variant	4626876
rs109422971	5	93515177	PY	0.234835	MGST1	MODIFIER	intron variant	4626876
rs211210569	5	93516066	FY	0.880708	MGST1	MODIFIER	intron variant	4626876
rs208197967	5	93515265	MY, PY	0.226018, 0.190539	MGST1	MODIFIER	intron variant	4626876
rs384016750	5	93515236	MY, PY	0.232714, 0.20594	MGST1	MODIFIER	intron variant	4626876
rs134637616	5	93515983	MY, PY	0.355777, 0.248134	MGST1	MODIFIER	intron variant	4626876
rs109773024	11	63518909	MY	0.0532888	RAB1A-ACTR2	MODIFIER	intergenic region	4838259
rs381941220	11	63518918	MY	0.0532888	RAB1A-ACTR2	MODIFIER	intergenic region	4838259
rs108948567	11	63518954	MY	0.0548629	RAB1A-ACTR2	MODIFIER	intergenic region	4838259
rs208818003	28	18597601	MY	0.138612	ZNF365-ENSBTAG00000048611	MODIFIER	intergenic region	4838259
rs110421129	28	18592444	MY	0.195158	ZNF365-ENSBTAG00000048611	MODIFIER	intergenic region	4838259
rs209585944	5	88394121	FY	0.155617	ABCC9	MODIFIER	intron variant	5.44195e+06
rs209893772	5	88406861	MY, FY, PY	0.650495, 0.374505, 0.658448	ABCC9	MODIFIER	intron variant	5.44195e+06
rs41775116	15	65278877	FY	0.399491	EHF-APIP	MODIFIER	intergenic region	5.58459e+06	young
rs455107942	16	1786046	MY	0.0635356	ENSBTAG00000052913-SOX13	MODIFIER	intergenic region	5613365	sQTL
rs385948255	16	1790257	MY	0.183931	ENSBTAG00000052913-SOX13	MODIFIER	intergenic region	5613365	sQTL
rs109043307	15	65324226	FY	0.0962191	EHF-APIP	MODIFIER	intergenic region	6030916
rs110802655	15	65325930	FY	0.11921	EHF-APIP	MODIFIER	intergenic region	6030916
rs385730403	14	1416278	MY	0.0452806	ENSBTAG00000049400-LY6E	MODIFIER	intergenic region	6134043
rs42364314	15	73957090	FY	0.126489	HSD17B12	MODIFIER	3 prime UTR variant, downstream gene variant	6187157
rs383225448	19	42249834	MY	0.276146	KAT2A, DHX58	MODIFIER, MODIFIER	intron variant, upstream gene variant	6351575	ChIPseq
rs109012214	5	111892103	MY	0.0543905	MRTFA-ENSBTAG00000042762	MODIFIER	intergenic region	6869407
rs208981723	5	89946359	FY	0.234591	ENSBTAG00000050454-5S rRNA	MODIFIER	intergenic region	6869407
rs110462908	6	85726256	PY	0.968997	ENSBTAG00000049824-CABS1	MODIFIER	intergenic region	6869407
rs110386624	5	111898091	MY, PY	0.0531544, 0.0738277	MRTFA-ENSBTAG00000042762	MODIFIER	intergenic region	6869407
rs109808991	5	111894468	MY, PY	0.0617039, 0.0506237	MRTFA-ENSBTAG00000042762	MODIFIER	intergenic region	6869407
rs109498096	5	111898286	MY, PY	0.065616, 0.049726	MRTFA-ENSBTAG00000042762	MODIFIER	intergenic region	6869407
rs208002866	5	111913383	MY, PY	0.0814357, 0.145003	MRTFA-ENSBTAG00000042762	MODIFIER	intergenic region	6947763
rs134350817	5	111907383	MY, PY	0.0872222, 0.0767751	MRTFA-ENSBTAG00000042762	MODIFIER	intergenic region	6947763
rs209620843	5	93368769	PY	0.0577144	LMO3-MGST1	MODIFIER	intergenic region	7218780
rs207615067	5	93370227	PY	0.182911	LMO3-MGST1	MODIFIER	intergenic region	7218780
	5	93368604	PY	0.199227	LMO3-MGST1	MODIFIER	intergenic region	7218780
rs208839002	5	89954826	FY	0.303676	ENSBTAG00000050454-5S rRNA	MODIFIER	intergenic region	7.45361e+06
rs110012068	5	98449342	FY	0.942381	ENSBTAG00000049572	MODIFIER	intron variant	7.45361e+06
rs110024231	19	42431291	MY	0.0547689	STAT3	MODIFIER	intron variant	7941871
rs109350851	5	111847085	MY, PY	0.0894318, 0.11515	Bta-mir-2439, MRTFA	MODIFIER	upstream gene variant, intron variant	7941871
rs110136112	15	65326112	FY	0.0630207	EHF-APIP	MODIFIER	intergenic region	8624106
	14	1436067	MY	0.059349	LY6E-ENSBTAG00000004596	MODIFIER	intergenic region	8.74318e+06
rs110634303	14	925065	FY	0.114187	PLEC-EPPK1	MODIFIER	intergenic region	8.74318e+06
rs110304355	6	86593846	FY	0.0642887	SLC4A4	MODIFIER	intron variant	9006642
rs379455513	6	86624629	FY	0.0673533	SLC4A4	MODIFIER	intron variant	9006642
rs110405210	6	86586198	FY	0.0828814	SLC4A4	MODIFIER	intron variant	9006642
rs133660520	6	86582712	FY	0.118564	SLC4A4	MODIFIER	intron variant	9006642
rs380656701	14	1414421	MY	0.0505343	ENSBTAG00000049400-LY6E	MODIFIER	intergenic region	9028468	sQTL
rs381939255	11	63502175	MY	0.0737454	RAB1A, RAB1A-ACTR2	MODIFIER	upstream gene variant, intergenic region	9287509
	20	29983175	MY	0.0515466	HCN1-ENSBTAG00000054476	MODIFIER	intergenic region	9.37384e+06
rs43116356	20	29983218	MY	0.111869	HCN1-ENSBTAG00000054476	MODIFIER	intergenic region	9.37384e+06
rs210477602	5	93557573	MY	0.0591985	MGST1-SLC15A5	MODIFIER	intergenic region	9550196
rs210104475	5	93560899	MY	0.135414	MGST1-SLC15A5	MODIFIER	intergenic region	9.61832e+06
rs452045983	5	93604027	MY	0.0554331	SLC15A5	MODIFIER	intron variant	9737088
rs384808559	5	93611317	MY	0.0618014	SLC15A5	MODIFIER	intron variant	9807568
rs378962113	5	93611322	MY	0.0618014	SLC15A5	MODIFIER	intron variant	9807568
rs379986234	11	63497071	MY	0.0805292	RAB1A	MODIFIER	intron variant	9843025
rs457878160	11	63329695	MY	0.282156	ENSBTAG00000050435, SERTAD2-ENSBTAG00000050435	MODIFIER	upstream gene variant, intergenic region	9999946
rs467900200	5	94017610	FY	0.187505	STRAP, DERA-STRAP	MODIFIER	downstream gene variant, intergenic region	10051013
rs210649382	3	15401166	MY	0.0620443	GBA	MODIFIER	upstream gene variant, intron variant	1.01001e+07	ChIPseq
rs209838905	3	15402752	MY	0.0642441	GBA	MODIFIER	upstream gene variant, intron variant	1.01001e+07	ChIPseq
rs383928950	3	15404847	MY	0.0760088	MTX1, GBA	MODIFIER	downstream gene variant, intron variant	1.01001e+07	ChIPseq
rs382725041	11	63295509	MY	0.2438	SERTAD2-ENSBTAG00000050435	MODIFIER	intergenic region	10111868	ChIPseq
rs451261442	5	92776860	FY	0.0461078	5S rRNA-LMO3	MODIFIER	intergenic region	10422466
rs459659976	5	92777297	FY	0.0461078	5S rRNA-LMO3	MODIFIER	intergenic region	10422466
rs458137801	5	92778647	FY	0.0461078	5S rRNA-LMO3	MODIFIER	intergenic region	10422466
rs474046693	5	92781309	FY	0.0518606	5S rRNA-LMO3	MODIFIER	intergenic region	10422466
rs453684609	20	33683822	MY	0.0460902	PRKAA1	MODIFIER	intron variant	1.06696e+07	ChIPseq
rs209544356	3	15397469	MY	0.0570138	GBA	MODIFIER	intron variant	11521467
rs378499579	11	63298303	MY	0.2438	SERTAD2-ENSBTAG00000050435	MODIFIER	intergenic region	1.17198e+07
rs444966827	5	93513214	MY	0.086504	MGST1	MODIFIER	intron variant	1.19333e+07
rs467911832	5	93515249	MY	0.122575	MGST1	MODIFIER	intron variant	1.19333e+07
rs458725096	5	94039130	FY	0.104958	STRAP	MODIFIER	intron variant	12111317	ChIPseq
rs211166771	5	94039481	FY	0.104958	STRAP	MODIFIER	intron variant	12111317	ChIPseq
rs443258803	5	94050138	FY	0.346116	STRAP-EPS8	MODIFIER	intergenic region	1.24697e+07
	6	86029344	MY	0.0845685	JCHAIN, ENAM-JCHAIN	MODIFIER	downstream gene variant, intergenic region	12922420
rs445270727	5	94037755	FY	0.0980388	STRAP	MODIFIER	intron variant	1.30405e+07
rs467678709	5	94038013	FY	0.108979	STRAP	MODIFIER	intron variant	1.30405e+07
rs384420104	14	1429661	MY	0.0498171	LY6E, LY6E-ENSBTAG00000004596	MODIFIER	upstream gene variant, intergenic region	1.39545e+07
rs378062751	14	1440130	MY	0.0498171	LY6E-ENSBTAG00000004596	MODIFIER	intergenic region	16594181
	14	1436098	MY	0.059349				16594181
rs210326427	3	15472860	MY	0.143953	EFNA1	MODIFIER	intron variant	1.73416e+07	aseQTL, ChIPseq, sQTL
rs207751174	19	26619509	MY	0.0450518	CXCL16, ZMYND15, PELP1, MED11	MODIFIER	3 prime UTR variant, upstream gene variant, upstream gene variant, downstream gene variant
rs454029079	19	26089887	PY	0.0455016	DHX33, DERL2-DHX33	MODIFIER	upstream gene variant, intergenic region
rs382950378	11	103247277	MY	0.0459594	ENSBTAG00000048091-PAEP	MODIFIER	intergenic region
	14	748232	FY	0.0470851	GPAA1, CYC1-GPAA1	MODIFIER	downstream gene variant, intergenic region
rs42129586	27	41406277	FY	0.0478099	ENSBTAG00000024530-THRB	MODIFIER	intergenic region
rs465459591	14	64752983	MY	0.048016	VPS13B	MODIFIER	intron variant
	14	1439855	MY	0.0481542	LY6E-ENSBTAG00000004596	MODIFIER	intergenic region
rs480693072	5	92778920	FY	0.0482828	5S rRNA-LMO3	MODIFIER	intergenic region
rs207488343	3	15355930	MY	0.0486254	PKLR, HCN3	MODIFIER	downstream gene variant, intron variant
	20	33676673	MY	0.0492147	PRKAA1	MODIFIER	intron variant
rs472478548	5	92782054	FY	0.0494898	5S rRNA-LMO3	MODIFIER	intergenic region
	5	92782055	FY	0.0494898
rs378209507	14	1448708	MY	0.0508798	LY6E-ENSBTAG00000004596	MODIFIER	intergenic region
rs463419191	10	2187862	MY	0.0512143	ENSBTAG00000051430-NREP	MODIFIER	intergenic region
rs453518515	10	2187864	MY	0.0512143	ENSBTAG00000051430-NREP	MODIFIER	intergenic region
rs136785164	2	107440984	FY	0.0515823	ASIC4, GMPPA, GMPPA-ASIC4	MODIFIER	upstream gene variant, downstream gene variant, intergenic region
rs474254146	14	64775630	MY	0.0519326	VPS13B	MODIFIER	intron variant
rs379305818	14	142594	MY	0.0528104	U6-ENSBTAG00000046435	MODIFIER	intergenic region
	14	64828274	MY	0.0539342	VPS13B	MODIFIER	intron variant
rs109021803	11	103260217	PY	0.0542913	PAEP	MODIFIER	intron variant
	5	93377737	MY	0.0548242	LMO3-MGST1	MODIFIER	intergenic region
	5	88354740	FY	0.0548516	ABCC9	MODIFIER	intron variant
rs517587228	5	93604024	MY	0.0554331	SLC15A5	MODIFIER	intron variant
rs382635635	5	86681776	MY	0.0563891	SOX5-ETNK1	MODIFIER	intergenic region
rs42405489	5	88358294	FY	0.0571084	ABCC9	MODIFIER	intron variant
	5	92782056	FY	0.0573029
	14	1436077	MY	0.059349
	14	1436088	MY	0.059349
	14	1436128	MY	0.059349
rs456265811	14	1464136	MY	0.0609442	LY6E-ENSBTAG00000004596	MODIFIER	intergenic region
rs378041332	14	1465319	MY	0.0609442	LY6E-ENSBTAG00000004596	MODIFIER	intergenic region
	6	86021744	MY	0.0629113	ENAM, ENAM-JCHAIN	MODIFIER	downstream gene variant, intergenic region
	20	34454381	MY	0.0634409	PTGER4-U2	MODIFIER	intergenic region
	6	85865743	MY	0.0639643
	14	1413624	MY	0.068344	ENSBTAG00000049400-LY6E	MODIFIER	intergenic region
rs208657440	14	559689	PY	0.0718483	CPSF1, ADCK5	MODIFIER	downstream gene variant, intron variant
	6	87090278	MY	0.0722063
rs42364321	15	73958744	FY	0.0774746	HSD17B12, HSD17B12-ALKBH3	MODIFIER	downstream gene variant, intergenic region
rs465711726	14	65173186	MY	0.0800893	VPS13B	MODIFIER	intron variant
rs108954557	6	85439794	PY	0.0849329	CSN1S1-CSN2	MODIFIER	intergenic region
	6	86587503	FY	0.0859937	SLC4A4	MODIFIER	intron variant
rs437276016	14	65375286	MY	0.0863922	OSR2-STK3	MODIFIER	intergenic region
rs383114846	27	41388250	FY	0.0879252	ENSBTAG00000024530-THRB	MODIFIER	intergenic region
	15	73958405	FY	0.0887935	HSD17B12	MODIFIER	3 prime UTR variant, downstream gene variant
	14	1559734	FY	0.0901923	CYP11B1, CYP11B1-ENSBTAG00000054483	MODIFIER	upstream gene variant, intergenic region
	6	85787821	MY	0.0903767	CABS1-ENSBTAG00000007816	MODIFIER	intergenic region
	14	129069	MY	0.095274	U6-ENSBTAG00000046435	MODIFIER	intergenic region
	14	129077	MY	0.095274	U6-ENSBTAG00000046435	MODIFIER	intergenic region
	14	129083	MY	0.095274
rs385093888	15	73958148	FY	0.0954201	HSD17B12	MODIFIER	3 prime UTR variant, downstream gene variant
	15	73958149	FY	0.0954201
rs385307124	6	86577770	FY	0.0972542	SLC4A4	MODIFIER	intron variant
	14	64945891	MY	0.0991427	VPS13B	MODIFIER	intron variant
	27	41407407	FY	0.099595	ENSBTAG00000024530-THRB	MODIFIER	intergenic region
rs434406425	14	65283784	MY	0.100796	VPS13B-OSR2	MODIFIER	intergenic region
	19	42717883	MY	0.107787
rs455988716	19	42717880	MY	0.107852	TUBG2, TUBG1-TUBG2	MODIFIER	upstream gene variant, intergenic region
rs109050667	14	559201	PY	0.107911	ADCK5, CPSF1	LOW, MODIFIER	synonymous variant, downstream gene variant
	14	65169786	MY	0.109476	VPS13B	MODIFIER	intron variant
	14	65169787	MY	0.109476
	19	26551671	PY	0.113061	PLD2	MODIFIER	intron variant
	19	42717882	MY	0.115426
rs470297991	19	26551673	PY	0.120571	PLD2	MODIFIER	intron variant
	19	42717881	MY	0.127313
rs42364315	15	73957222	FY	0.131759	HSD17B12	MODIFIER	3 prime UTR variant, downstream gene variant
	14	972322	MY, PY	0.13604, 0.597192	PUF60, NRBP2, NRBP2-PUF60	MODIFIER	upstream gene variant, downstream gene variant, intergenic region
rs208837389	6	87018377	PY	0.146101	GC-NPFFR2	MODIFIER	intergenic region
	19	42500458	MY	0.147236	STAT3-CAVIN1	MODIFIER	intergenic region
rs380895901	14	1890637	MY	0.148425	ADGRB1-TSNARE1	MODIFIER	intergenic region
	28	18595311	MY	0.15029	ZNF365-ENSBTAG00000048611	MODIFIER	intergenic region
rs135030493	6	85869380	MY	0.155359	ENSBTAG00000007816-ENSBTAG00000048522	MODIFIER	intergenic region
rs471266050	19	42695611	MY	0.157994	TUBG1-TUBG2	MODIFIER	intergenic region
rs381394384	29	49371410	MY	0.159138	ASCL2-TH	MODIFIER	intergenic region
rs110849945	19	26563857	PY	0.162205	PSMB6, PLD2-PSMB6	MODIFIER	downstream gene variant, intergenic region
rs378292275	16	1790682	MY	0.163674	ENSBTAG00000052913-SOX13	MODIFIER	intergenic region
rs475005701	14	123664	MY	0.166289	U6-ENSBTAG00000046435	MODIFIER	intergenic region
	6	85784877	MY	0.171507	CABS1-ENSBTAG00000007816	MODIFIER	intergenic region
rs378305958	29	49410497	MY	0.174216	IGF2	MODIFIER	upstream gene variant, intron variant
rs382683474	29	49409197	MY	0.174485	IGF2	MODIFIER	upstream gene variant, intron variant
	5	93377761	MY	0.178162	LMO3-MGST1	MODIFIER	intergenic region
	19	42336993	MY	0.181623	STAT5B	MODIFIER	intron variant
	15	53184298	MY	0.187025
	15	53184299	MY	0.187025
	15	53184300	MY	0.187025
	14	1154084	FY	0.197727	ZC3H3	MODIFIER	intron variant
	29	49408975	MY	0.205522	IGF2	MODIFIER	upstream gene variant, intron variant
rs453692177	16	1791556	MY	0.215244	ENSBTAG00000052913-SOX13	MODIFIER	intergenic region
	6	86753584	MY	0.258727	SLC4A4	MODIFIER	intron variant
	5	92778922	FY	0.274695
rs377982132	29	49409759	MY	0.285511	IGF2	MODIFIER	upstream gene variant, intron variant
	5	92778921	FY	0.32262
	5	92411916	PY	0.330086	5S rRNA-LMO3	MODIFIER	intergenic region
rs876219234	14	129836	MY	0.343117	U6-ENSBTAG00000046435	MODIFIER	intergenic region
	5	92787706	FY	0.421758
rs109538883	14	269619	FY	0.468566	ZNF16	MODIFIER	intron variant
	5	92787705	FY	0.477851
rs210072179	14	446264	MY	0.491911	GPT, PPP1R16A	MODIFIER	upstream gene variant, intron variant
rs134953926	19	9212878	MY	0.5	LPO	MODIFIER	upstream gene variant, intron variant
	29	45719099	MY	0.5	KMT5B, KMT5B-C29H11orf24	MODIFIER	upstream gene variant, intergenic region
	29	45719105	MY	0.5	KMT5B, KMT5B-C29H11orf24	MODIFIER	upstream gene variant, intergenic region
	14	919601	FY	0.612901	PLEC-EPPK1	MODIFIER	intergenic region
rs110588121	14	1310216	FY	0.697216	ZNF696	LOW	synonymous variant
	5	93632236	MY	0.735968
	20	29690467	MY	0.777891	HCN1-ENSBTAG00000054476	MODIFIER	intergenic region
	6	86626479	MY	0.979594	SLC4A4	MODIFIER	intron variant
	6	90565645	PY	0.980332	G3BP2, USO1	MODIFIER	upstream gene variant, intron variant
rs437946910	14	490792	MY	0.982469	CYHR1	MODIFIER	intron variant
rs378775618	14	239115	FY	0.985272	ZNF250	LOW, MODIFIER	synonymous variant, downstream gene variant
rs132845488	14	154017	MY	1	U6-ENSBTAG00000046435	MODIFIER	intergenic region
rs109262465	14	154201	FY	1	U6-ENSBTAG00000046435	MODIFIER	intergenic region
	3	17886228	MY	1	SMCP-LCE1B	MODIFIER	intergenic region
	27	41256773	FY	1	ENSBTAG00000024530-THRB	MODIFIER	intergenic region
rs110994768	29	49035212	PY	1
rs521781290	5	93515833	MY, PY	0.0772353, 0.0955406	MGST1	MODIFIER	intron variant
rs384423642	19	26654410	MY, PY	0.0935635, 0.0621727	PELP1	MODIFIER	intron variant
rs207599259	19	26628925	MY, PY	0.11913, 0.0675648	PELP1	MODIFIER	intron variant
rs208738189	19	26655267	MY, PY	0.29011, 0.151119	PELP1	MODIFIER	intron variant
rs208952900	19	26665157	MY, PY	0.41513, 0.163347	bta-mir-2338, PELP1	MODIFIER, LOW	downstream gene variant, synonymous variant
rs209894336	14	955774	MY, PY	0.86396, 0.383434	EPPK1-NRBP2	MODIFIER	downstream gene variant, intergenic region
PPC = Posterior Probability of Causality
